# Supplementary material for: Genetic footprint of population fragmentation and contemporary collapse in a freshwater cetacean
Source: Sci Rep. 2017 Oct 31;7:14449. doi: 10.1038/s41598-017-14812-z (PMC5663847; doi:10.1038/s41598-017-14812-z)
Supplement: Supplementary file 2 — Supplementary Dataset S1 [file 41598_2017_14812_MOESM2_ESM.xlsx]

## Sheet: FinlessPorpoises-Microsat-MtDNA
POP-PY	COMMENTS	locus M_A_1	locus M_A_2	locus M_A_3	locus M_A_4	locus M_A_5	locus M_A_6	locus M_A_7	locus M_A_8	locus M_A_9	locus M_A_10	locus M_A_11	locus S_M_1
1-001 ,		157157	188194	166174	160164	158158	214250	188188	272272	111111	186192	205219	<[CTACCATGTATATAAACATATACATACTATTGTCTTAGTCTTTCTTTATAAATATATATATACATGCTATGTATTATTGTGCATTCATTTATTTCTCCATACGGCTTGTTAAAGCTCGTATTAAATATTATTAATTTTACAAAGCACATAATTTGCATGCTCTTACATATTATATGTCCACTAGCCCTTCATAACCATTATATCCTATGGCCGCTCCATTAGATCACGAGCTTAATCACCATGCCGCGTGAAACCAGCAACCCGCTCGGCAGGGATCCCTCTTCTCGCACCGGGCCCATATCTTGTGGGGGTAGCTAAATAATGATCTTTATAAGACATCTGGTTCTTACTTCAGGACCATTTTAATTTAAAATCGCCCACTCGTTCCCCTTAAATA…
1-002 ,		159163	182182	166166	156160	158162	242250	188188	260272	111127	186192	207219	<[CTACCATGTATATAAACATATACATACTATTGTCTTAGTCTTTCTTTATAAATATATATATACATGCTATGTATTATTGTGCATTCATTTATTTCTCCATACGGCTTGTTAAAGCTCGTATTAAATATTATTAATTTTACAAAGCACATAATTTGCATGCTCTTACATATTATATGTCCACTAGCCCTTCATAACCATTATATCCTATGGCCGCTCCATTAGATCACGAGCTTAATCACCATGCCGCGTGAAACCAGCAACCCGCTCGGCAGGGATCCCTCTTCTCGCACCGGGCCCATATCTTGTGGGGGTAGCTAAATAATGATCTTTATAAGACATCTGGTTCTTACTTCAGGACCATTTTAATTTAAAATCGCCCACTCGTTCCCCTTAAATA…
1-003 ,		159163	182182	166166	156160	162162	242242	188188	260272	111111	188192	207205	<[CTACCATGTATATAAACATATACATACTATTGTCTTAGTCTTTCTTTATAAATATATATATACATGCTATGTATTATTGTGCATTCATTTATTTCTCCATACGGCTTGTTAAAGCTCGTATTAAATATTATTAATTTTACAAAGCACATAATTTGCATGCTCTTACATATTATATGTCCACTAGCCCTTCATAACCATTATATCCTATGGCCGCTCCATTAGATCACGAGCTTAATCACCATGCCGCGTGAAACCAGCAACCCGCTCGGCAGGGATCCCTCTTCTCGCACCGGGCCCATATCTTGTGGGGGTAGCTAAATAATGATCTTTATAAGACATCTGGTTCTTACTTCAGGACCATTTTAATTTAAAATCGCCCACTCGTTCCCCTTAAATA…
1-004 ,		157163	182190	174174	146164	162162	250254	188200	268272	111111	192198	207205	<[CTACCATGTATATAAACATATACATACTATTGTCTTAGTCTTTCTTTATAAATATATATATACATGCTATGTATTATTGTGCATTCATTTATTTCTCCATACGGCTTGTTAAAGCTCGTATTAAATATTATTAATTTTACAAAGCACATAATTTGCATGCTCTTACATATTATATGTCCACTAGCCCTTCATAACCATTATATCCTATGGCCGCTCCATTAGATCACGAGCTTAATCACCATGCCGCGTGAAACCAGCAACCCGCTCGGCAGGGATCCCTCTTCTCGCACCGGGCCCATATCTTGTGGGGGTAGCTAAATAATGATCTTTATAAGACATCTGGTTCTTACTTCAGGACCATTTTAATTTAAAATCGCCCACTCGTTCCCCTTAAATA…
1-005 ,		157163	182182	166174	162162	158158	238250	188188	260272	119131	186198	205219	<[CTACCATGTATATAAACATATACATACTATTGTCTTAGTCTTTCTTTATAAATATATATATACATGCTATGTATTATTGTGCATTCATTTATTTCTCCATACGGCTTGTTAAAGCTCGTATTAAATATTATTAATTTTACAAAGCACATAATTTGCATGCTCTTACATATTATATGTCCACTAGCCCTTCATAACCATTATATCCTATGGCCGCTCCATTAGATCACGAGCTTAATCACCATGCCGCGTGAAACCAGCAACCCGCTCGGCAGGGATCCCTCTTCTCGCACCGGGCCCATATCTTGTGGGGGTAGCTAAATAATGATCTTTATAAGACATCTGGTTCTTACTTCAGGACCATTTTAATTTAAAATCGCCCACTCGTTCCCCTTAAATA…
1-006 ,		149159	182194	166166	146162	158162	214242	176188	272272	111127	186196	205219	<[CTACCATGTATATAAACATATACATACTATTGTCTTAGTCTTTCTTTATAAATATATATATACATGCTATGTATTATTGTGCATTCATTTATTTCTCCATACGGCTTGTTAAAGCTCGTATTAAATATTATTAATTTTACAAAGCACATAATTTGCATGCTCTTACATATTATATGTCCACTAGCCCTTCATAACCATTATATCCTATGGCCGCTCCATTAGATCACGAGCTTAATCACCATGCCGCGTGAAACCAGCAACCCGCTCGGCAGGGATCCCTCTTCTCGCACCGGGCCCATATCTTGTGGGGGTAGCTAAATAATGATCTTTATAAGACATCTGGTTCTTACTTCAGGACCATTTTAATTTAAAATCGCCCACTCGTTCCCCTTAAATA…
1-007 ,		157163	182188	166166	150162	162162	250250	188188	272278	111111	186196	205221	<[CTACCATGTATATAAACATATACATACTATTGTCTTAGTCTTTCTTTATAAATATATATATACATGCTATGTATTATTGTGCATTCATTTATTTCTCCATACGGCTTGTTAAAGCTCGTATTAAATATTATTAATTTTACAAAGCACATAATTTGCATGCTCTTACATATTATATGTCCACTAGCCCTTCATAACCATTATATCCTATGGCCGCTCCATTAGATCACGAGCTTAATCACCATGCCGCGTGAAACCAGCAACCCGCTCGGCAGGGATCCCTCTTCTCGCACCGGGCCCATATCTTGTGGGGGTAGCTAAATAATGATCTTTATAAGACATCTGGTTCTTACTTCAGGACCATTTTAACTTAAAATCGCCCACTCGTTCCCCTTAAATA…
1-008 ,		157163	182190	170182	150164	158166	214254	188194	260272	111111	188188	205207	<[CTACCATGTATATAAACATATACATACTACTGTCTTAGTCTTTCTTTATAAATATATATATACATGCTATGTATTATTGTGCATTCATTTATTTCTCCATACGGCTTGTTAAAGCTCGTATTAAATATTATTAATTTTACAAAGCACATAATTTGCATGCTCTTACATATTATATGTCCACTAGCCCTTCATAACCATTATATCCTATGGCCGCTCCATTAGATCACGAGCTTAATCACCATGCCGCGTGAAACCAGCAACCCGCTCGGCAGGGATCCCTCTTCTCGCACCGGGCCCATATCTTGTGGGGGTAGCTAAATAATGATCTTTATAAGACATCTGGTTCTTACTTCAGGACCATTTTAATTTAAAATCGCCCACTCGTTCCCCTTAAATA…
1-009 ,		159163	182188	166174	156162	158162	214254	188188	260272	111111	198198	205219	<[CTACCATGTATATAAACATATACATACTACTGTCTTAGTCTTTCTTTATAAATATATATATACATGCTATGTATTATTGTGCATTCATTTATTTCTCCATACGGCTTGTTAAAGCTCGTATTAAATATTATTAATTTTACAAAGCACATAATTTGCATGCTCTTACATATTATATGTCCACTAGCCCTTCATAACCATTATATCCTATGGCCGCTCCATTAGATCACGAGCTTAATCACCATGCCGCGTGAAACCAGCAACCCGCTCGGCAGGGATCCCTCTTCTCGCACCGGGCCCATATCTTGTGGGGGTAGCTAAATAATGATCTTTATAAGACATCTGGTTCTTACTTCAGGACCATTTTAATTTAAAATCGCCCACTCGTTCCCCTTAAATA…
1-010 ,		163163	182190	166166	156164	158158	246250	188188	268272	111119	186186	205219	<[CTACCATGTATATAAACATATACATACTATTGTCTTAGTCTTTCTTTATAAATATATATATACATGCTATGTATTATTGTGCATTCATTTATTTCTCCATACGGCTTGTTAAAGCTCGTATTAAATATTATTAATTTTACAAAGCACATAATTTGCATGCTCTTACATATTATATGTCCACTAGCCCTTCATAACCATTATATCCTATGGCCGCTCCATTAGATCACGAGCTTAATCACCATGCCGCGTGAAACCAGCAACCCGCTCGGCAGGGATCCCTCTTCTCGCACCGGGCCCATATCTTGTGGGGGTAGCTAAATAATGATCTTTATAAGACATCTGGTTCTTACTTCAGGACCATTTTAATTTAAAATCGCCCACTCGTTCCCCTTAAATA…
1-011 ,		159163	182182	166174	156164	158158	242254	188188	268272	111127	186186	205207	<[CTACCATGTATATAAACATATACATACTATTGTCTTAGTCTTTCTTTATAAATATATATATACATGCTATGTATTATTGTGCATTCATTTATTTCTCCATACGGCTTGTTAAAGCTCGTATTAAATATTATTAATTTTACAAAGCACATAATTTGCATGCTCTTACATATTATATGTCCACTAGCCCTTCATAACCATTATATCCTATGGCCGCTCCATTAGATCACGAGCTTAATCACCATGCCGCGTGAAACCAGCAACCCGCTCGGCAGGGATCCCTCTTCTCGCACCGGGCCCATATCTTGTGGGGGTAGCTAAATAATGATCTTTATAAGACATCTGGTTCTTACTTCAGGACCATTTTAATTTAAAATCGCCCACTCGTTCCCCTTAAATA…
1-012 ,		157163	182190	166170	150162	162162	214254	188188	260272	111111	198198	219226	<[CTACCATGTATATAAACATATACATACTATTGTCTTAGTCTTTCTTTATAAATATATATATACATGCTATGTATTATTGTGCATTCATTTATTTCTCCATACGGCTTGTTAAAGCTCGTATTAAATATTATTAATTTTACAAAGCACATAATTTGCATGCTCTTACATATTATATGTCCACTAGCCCTTCATAACCATTATATCCTATGGCCGCTCCATTAGATCACGAGCTTAATCACCATGCCGCGTGAAACCAGCAACCCGCTCGGCAGGGATCCCTCTTCTCGCACCGGGCCCATATCTTGTGGGGGTAGCTAAATAATGATCTTTATAAGACATCTGGTTCTTACTTCAGGACCATTTTAATTTAAAATCGCCCACTCGTTCCCCTTAAATA…
1-013 ,		159163	182194	166166	150162	158162	250254	188188	260272	111111	186196	219219	<[CTACCATGTATATAAACATATACATACTATTGTCTTAGTCTTTCTTTATAAATATATATATACATGCTATGTATTATTGTGCATTCATTTATTTCTCCATACGGCTTGTTAAAGCTCGTATTAAATATTATTAATTTTACAAAGCACATAATTTGCATGCTCTTACATATTATATGTCCACTAGCCCTTCATAACCATTATATCCTATGGCCGCTCCATTAGATCACGAGCTTAATCACCATGCCGCGTGAAACCAGCAACCCGCTCGGCAGGGATCCCTCTTCTCGCACCGGGCCCATATCTTGTGGGGGTAGCTAAATAATGATCTTTATAAGACATCTGGTTCTTACTTCAGGACCATTTTAACTTAAAATCGCCCACTCGTTCCCCTTAAATA…
1-014 ,		157163	182188	174174	146156	158158	250250	194194	272272	119119	186192	219221	<[CTACCATGTATATAAACATATACATACTACTGTCTTAGTCTTTCTTTATAAATATATATATACATGCTATGTATTATTGTGCATTCATTTATTTCTCCATACGGCTTGTTAAAGCTCGTATTAAATATTATTAATTTTACAAAGCACATAATTTGCATGCTCTTACATATTATATGTCCACTAGCCCTTCATAACCATTATATCCTATGGCCGCTCCATTAGATCACGAGCTTAATCACCATGCCGCGTGAAACCAGCAACCCGCTCGGCAGGGATCCCTCTTCTCGCACCGGGCCCATATCTTGTGGGGGTAGCTAAATAATGATCTTTATAAGACATCTGGTTCTTACTTCAGGACCATTTTAATTTAAAATCGCCCACTCGTTCCCCTTAAATA…
1-015 ,		157163	190194	166174	146150	158158	250250	188188	260268	111119	198196	219221	<[CTACCATGTATATAAACATATACATACTATTGTCTTAGTCTTTCTTTATAAATATATATATACATGCTATGTATTATTGTGCATTCATTTATTTCTCCATACGGCTTGTTAAAGCTCGTATTAAATATTATTAATTTTACAAAGCACATAATTTGCATGCTCTTACATATTATATGTCCACTAGCCCTTCATAACCATTATATCCTATGGCCGCTCCATTAGATCACGAGCTTAATCACCATGCCGCGTGAAACCAGCAACCCGCTCGGCAGGGATCCCTCTTCTCGCACCGGGCCCATATCTTGTGGGGGTAGCTAAATAATGATCTTTATAAGACATCTGGTTCTTACTTCAGGACCATTTTAATTTAAAATCGCCCACTCGTTCCCCTTAAATA…
1-016 ,		157157	182190	174174	150150	158162	250250	188188	260272	111111	196196	205219	<[CTACCATGTATATAAACATATACATACTACTGTCTTAGTCTTTCTTTATAAATATATATATACATGCTATGTATTATTGTGCATTCATTTATTTCTCCATACGGCTTGTTAAAGCTCGTATTAAATATTATTAATTTTACAAAGCACATAATTTGCATGCTCTTACATATTATATGTCCACTAGCCCTTCATAACCATTATATCCTATGGCCGCTCCATTAGATCACGAGCTTAATCACCATGCCGCGTGAAACCAGCAACCCGCTCGGCAGGGATCCCTCTTCTCGCACCGGGCCCATATCTTGTGGGGGTAGCTAAATAATGATCTTTATAAGACATCTGGTTCTTACTTCAGGACCATTTTAATTTAAAATCGCCCACTCGTTCCCCTTAAATA…
1-017 ,		163163	194190	166174	146134	162162	242250	188188	268272	111131	196196	207207	<[CTACCATGTATATAAACATATACATACTATTGTCTTAGTCTTTCTTTATAAATATATATATACATGCTATGTATTATTGTGCATTCATTTATTTCTCCATACGGCTTGTTAAAGCTCGTATTAAATATTATTAATTTTACAAAGCACATAATTTGCATGCTCTTACATATTATATGTCCACTAGCCCTTCATAACCATTATATCCTATGGCCGCTCCATTAGATCACGAGCTTAATCACCATGCCGCGTGAAACCAGCAACCCGCTCGGCAGGGATCCCTCTTCTCGCACCGGGCCCATATCTTGTGGGGGTAGCTAAATAATGATCTTTATAAGACATCTGGTTCTTACTTCAGGACCATTTTAATTTAAAATCGCCCACTCGTTCCCCTTAAATA…
1-018 ,		163163	182190	166174	150150	158162	202214	176188	260260	111111	198196	205219	<[CTACCATGTATATAAACATATACATACTACTGTCTTAGTCTTTCTTTATAAATATATATATACATGCTATGTATTATTGTGCATTCATTTATTTCTCCATACGGCTTGTTAAAGCTCGTATTAAATATTATTAATTTTACAAAGCACATAATTTGCATGCTCTTACATATTATATGTCCACTAGCCCTTCATAACCATTATATCCTATGGCCGCTCCATTAGATCACGAGCTTAATCACCATGCCGCGTGAAACCAGCAACCCGCTCGGCAGGGATCCCTCTTCTCGCACCGGGCCCATATCTTGTGGGGGTAGCTAAATAATGATCTTTATAAGACATCTGGTTCTTACTTCAGGACCATTTTAATTTAAAATCGCCCACTCGTTCCCCTTAAATA…
1-019 ,		157163	182194	170170	158162	158162	250254	188188	268268	111111	186196	207221	<[CTACCATGTATATAAACATATACATACTATTGTCTTAGTCTTTCTTTATAAATATATATATACATGCTATGTATTATTGTGCATTCATTTATTTCTCCATACGGCTTGTTAAAGCTCGTATTAAATATTATTAATTTTACAAAGCACATAATTTGCATGCTCTTACATATTATATGTCCACTAGCCCTTCATAACCATTATATCCTATGGCCGCTCCATTAGATCACGAGCTTAATCACCATGCCGCGTGAAACCAGCAACCCGCTCGGCAGGGATCCCTCTTCTCGCACCGGGCCCATATCTTGTGGGGGTAGCTAAATAATGATCTTTATAAGACATCTGGTTCTTACTTCAGGACCATTTTAATTTAAAATCGCCCACTCGTTCCCCTTAAATA…
1-020 ,		163163	190194	170174	148136	158166	214214	188200	268272	111111	198196	221221	<[CTACCATGTATATAAACATATACATACTATTGTCTTAGTCTTTCTTTATAAATATATATATACATGCTATGTATTATTGTGCATTCATTTATTTCTCCATACGGCTTGTTAAAGCTCGTATTAAATATTATTAATTTTACAAAGCACATAATTTGCATGCTCTTACATATTATATGTCCACTAGCCCTTCATAACCATTATATCCTATGGCCGCTCCATTAGATCACGAGCTTAATCACCATGCCGCGTGAAACCAGCAACCCGCTCGGCAGGGATCCCTCTTCTCGCACCGGGCCCATATCTTGTGGGGGTAGCTAAATAATGATCTTTATAAGACATCTGGTTCTTACTTCAGGACCATTTTAATTTAAAATCGCCCACTCGTTCCCCTTAAATA…
1-021 ,		157157	182190	166174	150164	158162	242242	188188	260268	111111	186190	221219	<[CTACCATGTATATAAACATATACATACTATTGTCTTAGTCTTTCTTTATAAATATATATATACATGCTATGTATTATTGTGCATTCATTTATTTCTCCATACGGCTTGTTAAAGCTCGTATTAAATATTATTAATTTTACAAAGCACATAATTTGCATGCTCTTACATATTATATGTCCACTAGCCCTTCATAACCATTATATCCTATGGCCGCTCCATTAGATCACGAGCTTAATCACCATGCCGCGTGAAACCAGCAACCCGCTCGGCAGGGATCCCTCTTCTCGCACCGGGCCCATATCTTGTGGGGGTAGCTAAATAATGATCTTTATAAGACATCTGGTTCTTACTTCAGGACCATTTTAATTTAAAATCGCCCACTCGTTCCCCTTAAATA…
1-022 ,		157157	172182	184184	150162	158162	250250	188188	260272	111111	188186	207207	<[CTACCATGTATATAAACATATACATACTACTGTCTTAGTCTTTCTTTATAAATATATATATACATGCTATGTATTATTGTGCATTCATTTATTTCTCCATACGGCTTGTTAAAGCTCGTATTAAATATTATTAATTTTACAAAGCACATAATTTGCATGCTCTTACATATTATATGTCCACTAGCCCTTCATAACCATTATATCCTATGGCCGCTCCATTAGATCACGAGCTTAATCACCATGCCGCGTGAAACCAGCAACCCGCTCGGCAGGGATCCCTCTTCTCGCACCGGGCCCATATCTTGTGGGGGTAGCTAAATAATGATCTTTATAAGACATCTGGTTCTTACTTCAGGACCATTTTAATTTAAAATCGCCCACTCGTTCCCCTTAAATA…
1-023 ,		159163	190194	174184	150162	158158	250250	188188	268268	111111	196196	207217	<[CTACCATGTATATAAACATATACATACTATTGTCTTAGTCTTTCTTTATAAATATATATATACATGCTATGTATTATTGTGCATTCATTTATTTCTCCATACGGCTTGTTAAAGCTCGTATTAAATATTATTAATTTTACAAAGCACATAATTTGCATGCTCTTACATATTATATGTCCACTAGCCCTTCATAACCATTATATCCTATGGCCGCTCCATTAGATCACGAGCTTAATCACCATGCCGCGTGAAACCAGCAACCCGCTCGGCAGGGATCCCTCTTCTCGCACCGGGCCCATATCTTGTGGGGGTAGCTAAATAATGATCTTTATAAGACATCTGGTTCTTACTTCAGGACCATTTTAATTTAAAATCGCCCACTCGTTCCCCTTAAATA…
1-024 ,		157163	182194	166174	156162	162162	250250	188188	268272	111127	192198	205207	<[CTACCATGTATATAAACATATACATACTACTGTCTTAGTCTTTCTTTATAAATATATATATACATGCTATGTATTATTGTGCATTCATTTATTTCTCCATACGGCTTGTTAAAGCTCGTATTAAATATTATTAATTTTACAAAGCACATAATTTGCATGCTCTTACATATTATATGTCCACTAGCCCTTCATAACCATTATATCCTATGGCCGCTCCATTAGATCACGAGCTTAATCACCATGCCGCGTGAAACCAGCAACCCGCTCGGCAGGGATCCCTCTTCTCGCACCGGGCCCATATCTTGTGGGGGTAGCTAAATAATGATCTTTATAAGACATCTGGTTCTTACTTCAGGACCATTTTAATTTAAAATCGCCCACTCGTTCCCCTTAAATA…
1-025 ,		157157	182182	166174	156164	158162	250254	188188	272272	111111	188192	205207	<[CTACCATGTATATAAACATATACATACTACTGTCTTAGTCTTTCTTTATAAATATATATATACATGCTATGTATTATTGTGCATTCATTTATTTCTCCATACGGCTTGTTAAAGCTCGTATTAAATATTATTAATTTTACAAAGCACATAATTTGCATGCTCTTACATATTATATGTCCACTAGCCCTTCATAACCATTATATCCTATGGCCGCTCCATTAGATCACGAGCTTAATCACCATGCCGCGTGAAACCAGCAACCCGCTCGGCAGGGATCCCTCTTCTCGCACCGGGCCCATATCTTGTGGGGGTAGCTAAATAATGATCTTTATAAGACATCTGGTTCTTACTTCAGGACCATTTTAATTTAAAATCGCCCACTCGTTCCCCTTAAATA…
1-026 ,		157163	188194	170174	162162	158158	214254	188188	272272	111111	188196	219219	<[CTACCATGTATATAAACATATACATACTATTGTCTTAGTCTTTCTTTATAAATATATATATACATGCTATGTATTATTGTGCATTCATTTATTTCTCCATACGGCTTGTTAAAGCTCGTATTAAATATTATTAATTTTACAAAGCACATAATTTGCATGCTCTTACATATTATATGTCCACTAGCCCTTCATAACCATTATATCCTATGGCCGCTCCATTAGATCACGAGCTTAATCACCATGCCGCGTGAAACCAGCAACCCGCTCGGCAGGGATCCCTCTTCTCGCACCGGGCCCATATCTTGTGGGGGTAGCTAAATAATGATCTTTATAAGACATCTGGTTCTTACTTCAGGACCATTTTAATTTAAAATCGCCCACTCGTTCCCCTTAAATA…
1-027 ,		153163	188194	166174	150164	158162	250250	188188	NA	NA	192198	NA	<[CTACCATGTATATAAACATATACATACTACTGTCTTAGTCTTTCTTTATAAATATATATATACATGCTATGTATTATTGTGCATTCATTTATTTCTCCATACGGCTTGTTAAAGCTCGTATTAAATATTATTAATTTTACAAAGCACATAATTTGCATGCTCTTACATATTATATGTCCACTAGCCCTTCATAACCATTATATCCTATGGCCGCTCCATTAGATCACGAGCTTAATCACCATGCCGCGTGAAACCAGCAACCCGCTCGGCAGGGATCCCTCTTCTCGCACCGGGCCCATATCTTGTGGGGGTAGCTAAATAATGATCTTTATAAGACATCTGGTTCTTACTTCAGGACCATTTTAATTTAAAATCGCCCACTCGTTCCCCTTAAATA…
1-028 ,		163163	188188	166166	158164	158166	214250	188188	272272	111111	186186	203219	<[CTACCATGTATATAAACATATACATACTATTGTCTTAGTCTTTCTTTATAAATATATATATACATGCTATGTATTATTGTGCATTCATTTATTTCTCCATACGGCTTGTTAAAGCTCGTATTAAATATTATTAATTTTACAAAGCACATAATTTGCATGCTCTTACATATTATATGTCCACTAGCCCTTCATAACCATTATATCCTATGGCCGCTCCATTAGATCACGAGCTTAATCACCATGCCGCGTGAAACCAGCAACCCGCTCGGCAGGGATCCCTCTTCTCGCACCGGGCCCATATCTTGTGGGGGTAGCTAAATAATGATCTTTATAAGACATCTGGTTCTTACTTCAGGACCATTTTAATTTAAAATCGCCCACTCGTTCCCCTTAAATA…
1-029 ,		157163	174188	174174	150156	158158	214250	188188	272272	111127	186196	217217	<[CTACCATGTATATAAACATATACATACTATTGTCTTAGTCTTTCTTTATAAATATATATATACATGCTATGTATTATTGTGCATTCATTTATTTCTCCATACGGCTTGTTAAAGCTCGTATTAAATATTATTAATTTTACAAAGCACATAATTTGCATGCTCTTACATATTATATGTCCACTAGCCCTTCATAACCATTATATCCTATGGCCGCTCCATTAGATCACGAGCTTAATCACCATGCCGCGTGAAACCAGCAACCCGCTCGGCAGGGATCCCTCTTCTCGCACCGGGCCCATATCTTGTGGGGGTAGCTAAATAATGATCTTTATAAGACATCTGGTTCTTACTTCAGGACCATTTTAATTTAAAATCGCCCACTCGTTCCCCTTAAATA…
1-030 ,		157163	182188	166170	150156	158162	238250	188188	262272	111111	186192	215215	<[CTACCATGTATATAAACATATACATACTATTGTCTTAGTCTTTCTTTATAAATATATATATACATGCTATGTATTATTGTGCATTCATTTATTTCTCCATACGGCTTGTTAAAGCTCGTATTAAATATTATTAATTTTACAAAGCACATAATTTGCATGCTCTTACATATTATATGTCCACTAGCCCTTCATAACCATTATATCCTATGGCCGCTCCATTAGATCACGAGCTTAATCACCATGCCGCGTGAAACCAGCAACCCGCTCGGCAGGGATCCCTCTTCTCGCACCGGGCCCATATCTTGTGGGGGTAGCTAAATAATGATCTTTATAAGACATCTGGTTCTTACTTCAGGACCATTTTAACTTAAAATCGCCCACTCGTTCCCCTTAAATA…
1-031 ,		163163	182188	174174	164148	158158	214250	188188	260272	111111	186196	205217	<[CTACCATGTATATAAACATATACATACTACTGTCTTAGTCTTTCTTTATAAATATATATATACATGCTATGTATTATTGTGCATTCATTTATTTCTCCATACGGCTTGTTAAAGCTCGTATTAAATATTATTAATTTTACAAAGCACATAATTTGCATGCTCTTACATATTATATGTCCACTAGCCCTTCATAACCATTATATCCTATGGCCGCTCCATTAGATCACGAGCTTAATCACCATGCCGCGTGAAACCAGCAACCCGCTCGGCAGGGATCCCTCTTCTCGCACCGGGCCCATATCTTGTGGGGGTAGCTAAATAATGATCTTTATAAGACATCTGGTTCTTACTTCAGGACCATTTTAATTTAAAATCGCCCACTCGTTCCCCTTAAATA…
1-032 ,		157163	182188	166174	150156	162162	242250	188188	268272	111111	188186	203203	<[CTACCATGTATATAAACATATACATACTATTGTCTTAGTCTTTCTTTATAAATATATATATACATGCTATGTATTATTGTGCATTCATTTATTTCTCCATACGGCTTGTTAAAGCTCGTATTAAATATTATTAATTTTACAAAGCACATAATTTGCATGCTCTTACATATTATATGTCCACTAGCCCTTCATAACCATTATATCCTATGGCCGCTCCATTAGATCACGAGCTTAATCACCATGCCGCGTGAAACCAGCAACCCGCTCGGCAGGGATCCCTCTTCTCGCACCGGGCCCATATCTTGTGGGGGTAGCTAAATAATGATCTTTATAAGACATCTGGTTCTTACTTCAGGACCATTTTAATTTAAAATCGCCCACTCGTTCCCCTTAAATA…
1-033 ,		157163	182194	174174	150162	162162	250250	188188	260272	111127	190196	205219	<[CTACCATGTATATAAACATATACATACTACTGTCTTAGTCTTTCTTTATAAATATATATATACATGCTATGTATTATTGTGCATTCATTTATTTCTCCATACGGCTTGTTAAAGCTCGTATTAAATATTATTAATTTTACAAAGCACATAATTTGCATGCTCTTACATATTATATGTCCACTAGCCCTTCATAACCATTATATCCTATGGCCGCTCCATTAGATCACGAGCTTAATCACCATGCCGCGTGAAACCAGCAACCCGCTCGGCAGGGATCCCTCTTCTCGCACCGGGCCCATATCTTGTGGGGGTAGCTAAATAATGATCTTTATAAGACATCTGGTTCTTACTTCAGGACCATTTTAATTTAAAATCGCCCACTCGTTCCCCTTAAATA…
1-034 ,		149157	182182	166174	156164	158158	218218	188188	272272	111131	186196	205217	<[CTACCATGTATATAAACATATACATACTATTGTCTTAGTCTTTCTTTATAAATATATATATACATGCTATGTATTATTGTGCATTCATTTATTTCTCCATACGGCTTGTTAAAGCTCGTATTAAATATTATTAATTTTACAAAGCACATAATTTGCATGCTCTTACATATTATATGTCCACTAGCCCTTCATAACCATTATATCCTATGGCCGCTCCATTAGATCACGAGCTTAATCACCATGCCGCGTGAAACCAGCAACCCGCTCGGCAGGGATCCCTCTTCTCGCACCGGGCCCATATCTTGTGGGGGTAGCTAAATAATGATCTTTATAAGACATCTGGTTCTTACTTCAGGACCATTTTAATTTAAAATCGCCCACTCGTTCCCCTTAAATA…
1-035 ,		157163	188194	166174	150162	162166	218218	188188	268272	111111	186186	203203	<[CTACCATGTATATAAACATATACATACTATTGTCTTAGTCTTTCTTTATAAATATATATATACATGCTATGTATTATTGTGCATTCATTTATTTCTCCATACGGCTTGTTAAAGCTCGTATTAAATATTATTAATTTTACAAAGCACATAATTTGCATGCTCTTACATATTATATGTCCACTAGCCCTTCATAACCATTATATCCTATGGCCGCTCCATTAGATCACGAGCTTAATCACCATGCCGCGTGAAACCAGCAACCCGCTCGGCAGGGATCCCTCTTCTCGCACCGGGCCCATATCTTGTGGGGGTAGCTAAATAATGATCTTTATAAGACATCTGGTTCTTACTTCAGGACCATTTTAATTTAAAATCGCCCACTCGTTCCCCTTAAATA…
1-036 ,		157159	190194	166174	148164	158158	250254	188188	272272	111111	186198	205219	<[CTACCATGTATATAAACATATACATACTACTGTCTTAGTCTTTCTTTATAAATATATATATACATGCTATGTATTATTGTGCATTCATTTATTTCTCCATACGGCTTGTTAAAGCTCGTATTAAATATTATTAATTTTACAAAGCACATAATTTGCATGCTCTTACATATTATATGTCCACTAGCCCTTCATAACCATTATATCCTATGGCCGCTCCATTAGATCACGAGCTTAATCACCATGCCGCGTGAAACCAGCAACCCGCTCGGCAGGGATCCCTCTTCTCGCACCGGGCCCATATCTTGTGGGGGTAGCTAAATAATGATCTTTATAAGACATCTGGTTCTTACTTCAGGACCATTTTAATTTAAAATCGCCCACTCGTTCCCCTTAAATA…
1-037 ,		157159	182188	184184	150164	158162	214250	188194	268278	111111	198196	203205	<[CTACCATGTATATAAACATATACATACTACTGTCTTAGTCTTTCTTTATAAATATATATATACATGCTATGTATTATTGTGCATTCATTTATTTCTCCATACGGCTTGTTAAAGCTCGTATTAAATATTATTAATTTTACAAAGCACATAATTTGCATGCTCTTACATATTATATGTCCACTAGCCCTTCATAACCATTATATCCTATGGCCGCTCCATTAGATCACGAGCTTAATCACCATGCCGCGTGAAACCAGCAACCCGCTCGGCAGGGATCCCTCTTCTCGCACCGGGCCCATATCTTGTGGGGGTAGCTAAATAATGATCTTTATAAGACATCTGGTTCTTACTTCAGGACCATTTTAATTTAAAATCGCCCACTCGTTCCCCTTAAATA…
1-038 ,		157163	182194	174174	150162	158158	250250	188188	272272	111111	198198	205219	<[CTACCATGTATATAAACATATACATACTATTGTCTTAGTCTTTCTTTATAAATATATATATACATGCTATGTATTATTGTGCATTCATTTATTTCTCCATACGGCTTGTTAAAGCTCGTATTAAATATTATTAATTTTACAAAGCACATAATTTGCATGCTCTTACATATTATATGTCCACTAGCCCTTCATAACCATTATATCCTATGGCCGCTCCATTAGATCACGAGCTTAATCACCATGCCGCGTGAAACCAGCAACCCGCTCGGCAGGGATCCCTCTTCTCGCACCGGGCCCATATCTTGTGGGGGTAGCTAAATAATGATCTTTATAAGACATCTGGTTCTTACTTCAGGACCATTTTAATTTAAAATCGCCCACTCGTTCCCCTTAAATA…
1-039 ,		153163	182188	166170	146164	162166	250254	188188	272272	111119	186190	203205	<[CTACCATGTATATAAACATATACATACTACTGTCTTAGTCTTTCTTTATAAATATATATATACATGCTATGTATTATTGTGCATTCATTTATTTCTCCATACGGCTTGTTAAAGCTCGTATTAAATATTATTAATTTTACAAAGCACATAATTTGCATGCTCTTACATATTATATGTCCACTAGCCCTTCATAACCATTATATCCTATGGCCGCTCCATTAGATCACGAGCTTAATCACCATGCCGCGTGAAACCAGCAACCCGCTCGGCAGGGATCCCTCTTCTCGCACCGGGCCCATATCTTGTGGGGGTAGCTAAATAATGATCTTTATAAGACATCTGGTTCTTACTTCAGGACCATTTTAATTTAAAATCGCCCACTCGTTCCCCTTAAATA…
1-040 ,		163163	194188	174174	164160	162162	214250	188188	268272	111127	NA	205219	<[CTACCATGTATATAAACATATACATACTATTGTCTTAGTCTTTCTTTATAAATATATATATACATGCTATGTATTATTGTGCATTCATTTATTTCTCCATACGGCTTGTTAAAGCTCGTATTAAATATTATTAATTTTACAAAGCACATAATTTGCATGCTCTTACATATTATATGTCCACTAGCCCTTCATAACCATTATATCCTATGGCCGCTCCATTAGATCACGAGCTTAATCACCATGCCGCGTGAAACCAGCAACCCGCTCGGCAGGGATCCCTCTTCTCGCACCGGGCCCATATCTTGTGGGGGTAGCTAAATAATGATCTTTATAAGACATCTGGTTCTTACTTCAGGACCATTTTAATTTAAAATCGCCCACTCGTTCCCCTTAAATA…
1-041 ,		163163	200188	170174	146162	162162	214250	188188	NA	111127	188196	205219	<[CTACCATGTATATAAACATATACATACTATTGTCTTAGTCTTTCTTTATAAATATATATATACATGCTATGTATTATTGTGCATTCATTTATTTCTCCATACGGCTTGTTAAAGCTCGTATTAAATATTATTAATTTTACAAAGCACATAATTTGCATGCTCTTACATATTATATGTCCACTAGCCCTTCATAACCATTATATCCTATGGCCGCTCCATTAGATCACGAGCTTAATCACCATGCCGCGTGAAACCAGCAACCCGCTCGGCAGGGATCCCTCTTCTCGCACCGGGCCCATATCTTGTGGGGGTAGCTAAATAATGATCTTTATAAGACATCTGGTTCTTACTTCAGGACCATTTTAATTTAAAATCGCCCACTCGTTCCCCTTAAATA…
1-042 ,		157163	182194	174174	162150	158162	242250	188188	260260	111119	188196	217219	<[CTACCATGTATATAAACATATACATACTATTGTCTTAGTCTTTCTTTATAAATATATATATACATGCTATGTATTATTGTGCATTCATTTATTTCTCCATACGGCTTGTTAAAGCTCGTATTAAATATTATTAATTTTACAAAGCACATAATTTGCATGCTCTTACATATTATATGTCCACTAGCCCTTCATAACCATTATATCCTATGGCCGCTCCATTAGATCACGAGCTTAATCACCATGCCGCGTGAAACCAGCAACCCGCTCGGCAGGGATCCCTCTTCTCGCACCGGGCCCATATCTTGTGGGGGTAGCTAAATAATGATCTTTATAAGACATCTGGTTCTTACTTCAGGACCATTTTAATTTAAAATCGCCCACTCGTTCCCCTTAAATA…
1-043 ,		163163	182194	166184	150162	158158	250250	172188	272272	111123	196196	NA	<[CTACCATGTATATAAACATATACATACTACTGTCTTAGTCTTTCTTTATAAATATATATATACATGCTATGTATTATTGTGCATTCATTTATTTCTCCATACGGCTTGTTAAAGCTCGTATTAAATATTATTAATTTTACAAAGCACATAATTTGCATGCTCTTACATATTATATGTCCACTAGCCCTTCATAACCATTATATCCTATGGCCGCTCCATTAGATCACGAGCTTAATCACCATGCCGCGTGAAACCAGCAACCCGCTCGGCAGGGATCCCTCTTCTCGCACCGGGCCCATATCTTGTGGGGGTAGCTAAATAATGATCTTTATAAGACATCTGGTTCTTACTTCAGGACCATTTTAATTTAAAATCGCCCACTCGTTCCCCTTAAATA…
1-044 ,		163163	178194	166166	150156	158158	250250	188188	268272	111127	186198	203203	<[CTACCATGTATATAAACATATACATACTACTGTCTTAGTCTTTCTTTATAAATATATATATACATGCTATGTATTATTGTGCATTCATTTATTTCTCCATACGGCTTGTTAAAGCTCGTATTAAATATTATTAATTTTACAAAGCACATAATTTGCATGCTCTTACATATTATATGTCCACTAGCCCTTCATAACCATTATATCCTATGGCCGCTCCATTAGATCACGAGCTTAATCACCATGCCGCGTGAAACCAGCAACCCGCTCGGCAGGGATCCCTCTTCTCGCACCGGGCCCATATCTTGTGGGGGTAGCTAAATAATGATCTTTATAAGACATCTGGTTCTTACTTCAGGACCATTTTAATTTAAAATCGCCCACTCGTTCCCCTTAAATA…
1-045 ,		157163	182190	170170	158164	158162	250254	188188	272272	111111	198198	NA	<[]>
1-046 ,		163163	182194	166174	150160	158158	218254	188188	268272	111111	NA	203203	<[CTACCATGTATATAAACATATACATACTACTGTCTTAGTCTTTCTTTATAAATATATATATACATGCTATGTATTATTGTGCATTCATTTATTTCTCCATACGGCTTGTTAAAGCTCGTATTAAATATTATTAATTTTACAAAGCACATAATTTGCATGCTCTTACATATTATATGTCCACTAGCCCTTCATAACCATTATATCCTATGGCCGCTCCATTAGATCACGAGCTTAATCACCATGCCGCGTGAAACCAGCAACCCGCTCGGCAGGGATCCCTCTTCTCGCACCGGGCCCATATCTTGTGGGGGTAGCTAAATAATGATCTTTATAAGACATCTGGTTCTTACTTCAGGACCATTTTAATTTAAAATCGCCCACTCGTTCCCCTTAAATA…
1-047 ,		149163	182194	166166	148164	158162	242254	188188	252272	103111	186196	205219	<[]>
1-048 ,		149157	182188	166174	146162	158162	250254	188188	272272	111111	186196	205217	<[CTACCATGTATATAAACATATACATACTACTGTCTTAGTCTTTCTTTATAAATATATATATACATGCTATGTATTATTGTGCATTCATTTATTTCTCCATACGGCTTGTTAAAGCTCGTATTAAATATTATTAATTTTACAAAGCACATAATTTGCATGCTCTTACATATTATATGTCCACTAGCCCTTCATAACCATTATATCCTATGGCCGCTCCATTAGATCACGAGCTTAATCACCATGCCGCGTGAAACCAGCAACCCGCTCGGCAGGGATCCCTCTTCTCGCACCGGGCCCATATCTTGTGGGGGTAGCTAAATAATGATCTTTATAAGACATCTGGTTCTTACTTCAGGACCATTTTAATTTAAAATCGCCCACTCGTTCCCCTTAAATA…
1-049 ,		163163	182194	174174	146162	158162	250250	188188	260260	111131	196198	205217	<[CTACCATGTATATAAACATATACATACTATTGTCTTAGTCTTTCTTTATAAATATATATATACATGCTATGTATTATTGTGCATTCATTTATTTCTCCATACGGCTTGTTAAAGCTCGTATTAAATATTATTAATTTTACAAAGCACATAATTTGCATGCTCTTACATATTATATGTCCACTAGCCCTTCATAACCATTATATCCTATGGCCGCTCCATTAGATCACGAGCTTAATCACCATGCCGCGTGAAACCAGCAACCCGCTCGGCAGGGATCCCTCTTCTCGCACCGGGCCCATATCTTGTGGGGGTAGCTAAATAATGATCTTTATAAGACATCTGGTTCTTACTTCAGGACCATTTTAATTTAAAATCGCCCACTCGTTCCCCTTAAATA…
1-050 ,		157163	190194	174174	162162	158162	250250	188188	258264	111111	196198	205205	<[CTACCATGTATATAAACATATACATACTATTGTCTTAGTCTTTCTTTATAAATATATATATACATGCTATGTATTATTGTGCATTCATTTATTTCTCCATACGGCTTGTTAAAGCTCGTATTAAATATTATTAATTTTACAAAGCACATAATTTGCATGCTCTTACATATTATATGTCCACTAGCCCTTCATAACCATTATATCCTATGGCCGCTCCATTAGATCACGAGCTTAATCACCATGCCGCGTGAAACCAGCAACCCGCTCGGCAGGGATCCCTCTTCTCGCACCGGGCCCATATCTTGTGGGGGTAGCTAAATAATGATCTTTATAAGACATCTGGTTCTTACTTCAGGACCATTTTAATTTAAAATCGCCCACTCGTTCCCCTTAAATA…
1-051 ,		159163	182190	174174	162162	158158	NA	188188	260272	111119	192196	205205	<[CTACCATGTATATAAACATATACATACTATTGTCTTAGTCTTTCTTTATAAATATATATATACATGCTATGTATTATTGTGCATTCATTTATTTCTCCATACGGCTTGTTAAAGCTCGTATTAAATATTATTAATTTTACAAAGCACATAATTTGCATGCTCTTACATATTATATGTCCACTAGCCCTTCATAACCATTATATCCTATGGCCGCTCCATTAGATCACGAGCTTAATCACCATGCCGCGTGAAACCAGCAACCCGCTCGGCAGGGATCCCTCTTCTCGCACCGGGCCCATATCTTGTGGGGGTAGCTAAATAATGATCTTTATAAGACATCTGGTTCTTACTTCAGGACCATTTTAATTTAAAATCGCCCACTCGTTCCCCTTAAATA…
1-052 ,		153163	188190	166182	150162	158158	214250	188188	268272	111111	190198	205219	<[CTACCATGTATATAAACATATACATACTATTGTCTTAGTCTTTCTTTATAAATATATATATACATGCTATGTATTATTGTGCATTCATTTATTTCTCCATACGGCTTGTTAAAGCTCGTATTAAATATTATTAATTTTACAAAGCACATAATTTGCATGCTCTTACATATTATATGTCCACTAGCCCTTCATAACCATTATATCCTATGGCCGCTCCATTAGATCACGAGCTTAATCACCATGCCGCGTGAAACCAGCAACCCGCTCGGCAGGGATCCCTCTTCTCGCACCGGGCCCATATCTTGTGGGGGTAGCTAAATAATGATCTTTATAAGACATCTGGTTCTTACTTCAGGACCATTTTAATTTAAAATCGCCCACTCGTTCCCCTTAAATA…
1-053 ,		163163	182194	166174	150156	158166	218254	188194	268272	111119	190192	205219	<[CTACCATGTATATAAACATATACATACTACTGTCTTAGTCTTTCTTTATAAATATATATATACATGCTATGTATTATTGTGCATTCATTTATTTCTCCATACGGCTTGTTAAAGCTCGTATTAAATATTATTAATTTTACAAAGCACATAATTTGCATGCTCTTACATATTATATGTCCACTAGCCCTTCATAACCATTATATCCTATGGCCGCTCCATTAGATCACGAGCTTAATCACCATGCCGCGTGAAACCAGCAACCCGCTCGGCAGGGATCCCTCTTCTCGCACCGGGCCCATATCTTGTGGGGGTAGCTAAATAATGATCTTTATAAGACATCTGGTTCTTACTTCAGGACCATTTTAATTTAAAATCGCCCACTCGTTCCCCTTAAATA…
1-054 ,		149157	190190	174174	158162	158158	254254	188194	268272	111111	196196	205219	<[CTACCATGTATATAAACATATACATACTACTGTCTTAGTCTTTCTTTATAAATATATATATACATGCTATGTATTATTGTGCATTCATTTATTTCTCCATACGGCTTGTTAAAGCTCGTATTAAATATTATTAATTTTACAAAGCACATAATTTGCATGCTCTTACATATTATATGTCCACTAGCCCTTCATAACCATTATATCCTATGGCCGCTCCATTAGATCACGAGCTTAATCACCATGCCGCGTGAAACCAGCAACCCGCTCGGCAGGGATCCCTCTTCTCGCACCGGGCCCATATCTTGTGGGGGTAGCTAAATAATGATCTTTATAAGACATCTGGTTCTTACTTCAGGACCATTTTAATTTAAAATCGCCCACTCGTTCCCCTTAAATA…
1-055 ,		157163	190190	166166	164164	158162	214254	186186	272272	111111	198198	203203	<[CTACCATGTATATAAACATATACATACTATTGTCTTAGTCTTTCTTTATAAATATATATATACATGCTATGTATTATTGTGCATTCATTTATTTCTCCATACGGCTTGTTAAAGCTCGTATTAAATATTATTAATTTTACAAAGCACATAATTTGCATGCTCTTACATATTATATGTCCACTAGCCCTTCATAACCATTATATCCTATGGCCGCTCCATTAGATCACGAGCTTAATCACCATGCCGCGTGAAACCAGCAACCCGCTCGGCAGGGATCCCTCTTCTCGCACCGGGCCCATATCTTGTGGGGGTAGCTAAATAATGATCTTTATAAGACATCTGGTTCTTACTTCAGGACCATTTTAATTTAAAATCGCCCACTCGTTCCCCTTAAATA…
1-056 ,		163163	182190	174174	156164	158162	250250	188188	272272	111131	196198	203203	<[CTACCATGTATATAAACATATACATACTATTGTCTTAGTCTTTCTTTATAAATATATATATACATGCTATGTATTATTGTGCATTCATTTATTTCTCCATACGGCTTGTTAAAGCTCGTATTAAATATTATTAATTTTACAAAGCACATAATTTGCATGCTCTTACATATTATATGTCCACTAGCCCTTCATAACCATTATATCCTATGGCCGCTCCATTAGATCACGAGCTTAATCACCATGCCGCGTGAAACCAGCAACCCGCTCGGCAGGGATCCCTCTTCTCGCACCGGGCCCATATCTTGTGGGGGTAGCTAAATAATGATCTTTATAAGACATCTGGTTCTTACTTCAGGACCATTTTAATTTAAAATCGCCCACTCGTTCCCCTTAAATA…
1-057 ,		163163	190190	166174	150156	158162	218254	188192	268272	111111	186192	217219	<[CTACCATGTATATAAACATATACATACTATTGTCTTAGTCTTTCTTTATAAATATATATATACATGCTATGTATTATTGTGCATTCATTTATTTCTCCATACGGCTTGTTAAAGCTCGTATTAAATATTATTAATTTTACAAAGCACATAATTTGCATGCTCTTACATATTATATGTCCACTAGCCCTTCATAACCATTATATCCTATGGCCGCTCCATTAGATCACGAGCTTAATCACCATGCCGCGTGAAACCAGCAACCCGCTCGGCAGGGATCCCTCTTCTCGCACCGGGCCCATATCTTGTGGGGGTAGCTAAATAATGATCTTTATAAGACATCTGGTTCTTACTTCAGGACCATTTTAATTTAAAATCGCCCACTCGTTCCCCTTAAATA…
1-058 ,		163163	182190	166170	156164	162162	218250	188192	260272	111119	188192	217219	<[CTACCATGTATATAAACATATACATACTATTGTCTTAGTCTTTCTTTATAAATATATATATACATGCTATGTATTATTGTGCATTCATTTATTTCTCCATACGGCTTGTTAAAGCTCGTATTAAATATTATTAATTTTACAAAGCACATAATTTGCATGCTCTTACATATTATATGTCCACTAGCCCTTCATAACCATTATATCCTATGGCCGCTCCATTAGATCACGAGCTTAATCACCATGCCGCGTGAAACCAGCAACCCGCTCGGCAGGGATCCCTCTTCTCGCACCGGGCCCATATCTTGTGGGGGTAGCTAAATAATGATCTTTATAAGACATCTGGTTCTTACTTCAGGACCATTTTAATTTAAAATCGCCCACTCGTTCCCCTTAAATA…
POP-TL
1-062 ,		163163	182188	166174	146164	158162	214218	188188	268272	123123	186198	205217	<[CTACCATGTATATAAACATATACATACTACTGTCTTAGTCTTTCTTTATAAATATATATATACATGCTATGTATTATTGTGCATTCATTTATTTCTCCATACGGCTTGTTAAAGCTCGTATTAAATATTATTAATTTTACAAAGCACATAATTTGCATGCTCTTACATATTATATGTCCACTAGCCCTTCATAACCATTATATCCTATGGCCGCTCCATTAGATCACGAGCTTAATCACCATGCCGCGTGAAACCAGCAACCCGCTCGGCAGGGATCCCTCTTCTCGCACCGGGCCCATATCTTGTGGGGGTAGCTAAATAATGATCTTTATAAGACATCTGGTTCTTACTTCAGGACCATTTTAATTTAAAATCGCCCACTCGTTCCCCTTAAATA…
1-063 ,		163163	182188	166174	164164	158162	214218	188188	268272	123123	186198	205217	<[CTACCATGTATATAAACATATACATACTACTGTCTTAGTCTTTCTTTATAAATATATATATACATGCTATGTATTATTGTGCATTCATTTATTTCTCCATACGGCTTGTTAAAGCTCGTATTAAATATTATTAATTTTACAAAGCACATAATTTGCATGCTCTTACATATTATATGTCCACTAGCCCTTCATAACCATTATATCCTATGGCCGCTCCATTAGATCACGAGCTTAATCACCATGCCGCGTGAAACCAGCAACCCGCTCGGCAGGGATCCCTCTTCTCGCACCGGGCCCATATCTTGTGGGGGTAGCTAAATAATGATCTTTATAAGACATCTGGTTCTTACTTCAGGACCATTTTAATTTAAAATCGCCCACTCGTTCCCCTTAAATA…
1-064 ,		153163	194194	166166	150150	NA	NA	188188	NA	NA	186196	NA	<[CTACCATGTATATAAACATATACATACTATTGTCTTAGTCTTTCTTTATAAATATATATATACATGCTATGTATTATTGTGCATTCATTTATTTCTCCATACGGCTTGTTAAAGCTCGTATTAAATATTATTAATTTTACAAAGCACATAATTTGCATGCTCTTACATATTATATGTCCACTAGCCCTTCATAACCATTATATCCTATGGCCGCTCCATTAGATCACGAGCTTAATCACCATGCCGCGTGAAACCAGCAACCCGCTCGGCAGGGATCCCTCTTCTCGCACCGGGCCCATATCTTGTGGGGGTAGCTAAATAATGATCTTTATAAGACATCTGGTTCTTACTTCAGGACCATTTTAATTTAAAATCGCCCACTCGTTCCCCTTAAATA…
1-065 ,		163163	182190	166170	146164	NA	NA	188188	NA	NA	188196	NA	<[CTACCATGTATATAAACATATACATACTATTGTCTTAGTCTTTCTTTATAAATATATATATACATGCTATGTATTATTGTGCATTCATTTATTTCTCCATACGGCTTGTTAAAGCTCGTATTAAATATTATTAATTTTACAAAGCACATAATTTGCATGCTCTTACATATTATATGTCCACTAGCCCTTCATAACCATTATATCCTATGGCCGCTCCATTAGATCACGAGCTTAATCACCATGCCGCGTGAAACCAGCAACCCGCTCGGCAGGGATCCCTCTTCTCGCACCGGGCCCATATCTTGTGGGGGTAGCTAAATAATGATCTTTATAAGACATCTGGTTCTTACTTCAGGACCATTTTAATTTAAAATCGCCCACTCGTTCCCCTTAAATA…
1-066 ,		161163	182188	166166	160162	162166	214218	188188	272272	111123	198198	205219	<[CTACCATGTATATAAACATATACATACTATTGTCTTAGTCTTTCTTTATAAATATATATATACATGCTATGTATTATTGTGCATTCATTTATTTCTCCATACGGCTTGTTAAAGCTCGTATTAAATATTATTAATTTTACAAAGCACATAATTTGCATGCTCTTACATATTATATGTCCACTAGCCCTTCATAACCATTATATCCTATGGCCGCTCCATTAGATCACGAGCTTAATCACCATGCCGCGTGAAACCAGCAACCCGCTCGGCAGGGATCCCTCTTCTCGCACCGGGCCCATATCTTGTGGGGGTAGCTAAATAATGATCTTTATAAGACATCTGGTTCTTACTTCAGGACCATTTTAATTTAAAATCGCCCACTCGTTCCCCTTAAATA…
1-067 ,		163163	182188	166174	146162	158162	214218	188188	264272	111123	186198	NA	<[CTACCATGTATATAAACATATACATACTATTGTCTTAGTCTTTCTTTATAAATATATATATACATGCTATGTATTATTGTGCATTCATTTATTTCTCCATACGGCTTGTTAAAGCTCGTATTAAATATTATTAATTTTACAAAGCACATAATTTGCATGCTCTTACATATTATATGTCCACTAGCCCTTCATAACCATTATATCCTATGGCCGCTCCATTAGATCACGAGCTTAATCACCATGCCGCGTGAAACCAGCAACCCGCTCGGCAGGGATCCCTCTTCTCGCACCGGGCCCATATCTTGTGGGGGTAGCTAAATAATGATCTTTATAAGACATCTGGTTCTTACTTCAGGACCATTTTAATTTAAAATCGCCCACTCGTTCCCCTTAAATA…
1-068 ,		157163	182182	166166	150162	158162	214254	188194	260272	111111	196196	200202	<[CTACCATGTATATAAACATATACATACTATTGTCTTAGTCTTTCTTTATAAATATATATATACATGCTATGTATTATTGTGCATTCATTTATTTCTCCATACGGCTTGTTAAAGCTCGTATTAAATATTATTAATTTTACAAAGCACATAATTTGCATGCTCTTACATATTATATGTCCACTAGCCCTTCATAACCATTATATCCTATGGCCGCTCCATTAGATCACGAGCTTAATCACCATGCCGCGTGAAACCAGCAACCCGCTCGGCAGGGATCCCTCTTCTCGCACCGGGCCCATATCTTGTGGGGGTAGCTAAATAATGATCTTTATAAGACATCTGGTTCTTACTTCAGGACCATTTTAATTTAAAATCGCCCACTCGTTCCCCTTAAATA…
1-069 ,		153163	182200	166166	150150	158158	202254	188188	260272	103111	186196	217217	<[CTACCATGTATATAAACATATACATACTATTGTCTTAGTCTTTCTTTATAAATATATATATACATGCTATGTATTATTGTGCATTCATTTATTTCTCCATACGGCTTGTTAAAGCTCGTATTAAATATTATTAATTTTACAAAGCACATAATTTGCATGCTCTTACATATTATATGTCCACTAGCCCTTCATAACCATTATATCCTATGGCCGCTCCATTAGATCACGAGCTTAATCACCATGCCGCGTGAAACCAGCAACCCGCTCGGCAGGGATCCCTCTTCTCGCACCGGGCCCATATCTTGTGGGGGTAGCTAAATAATGATCTTTATAAGACATCTGGTTCTTACTTCAGGACCATTTTAATTTAAAATCGCCCACTCGTTCCCCTTAAATA…
1-070 ,		149163	174188	166166	160160	162162	234258	176188	260272	111123	186190	205223	<[CTACCATGTATATAAACATATACATACTATTGTCTTAGTCTTTCTTTATAAATATATATATACATGCTATGTATTATTGTGCATTCATTTATTTCTCCATACGGCTTGTTAAAGCTCGTATTAAATATTATTAATTTTACAAAGCACATAATTTGCATGCTCTTACATATTATATGTCCACTAGCCCTTCATAACCATTATATCCTATGGCCGCTCCATTAGATCACGAGCTTAATCACCATGCCGCGTGAAACCAGCAACCCGCTCGGCAGGGATCCCTCTTCTCGCACCGGGCCCATATCTTGTGGGGGTAGCTAAATAATGATCTTTATAAGACATCTGGTTCTTACTTCAGGACCATTTTAATTTAAAATCGCCCACTCGTTCCCCTTAAATA…
1-071 ,		163157	188182	174166	146160	158162	218242	188188	260272	111111	170186	217217	<[CTACCATGTATATAAACATATACATACTATTGTCTTAGTCTTTCTTTATAAATATATATATACATGCTATGTATTATTGTGCATTCATTTATTTCTCCATACGGCTTGTTAAAGCTCGTATTAAATATTATTAATTTTACAAAGCACATAATTTGCATGCTCTTACATATTATATGTCCACTAGCCCTTCATAACCATTATATCCTATGGCCGCTCCATTAGATCACGAGCTTAATCACCATGCCGCGTGAAACCAGCAACCCGCTCGGCAGGGATCCCTCTTCTCGCACCGGGCCCATATCTTGTGGGGGTAGCTAAATAATGATCTTTATAAGACATCTGGTTCTTACTTCAGGACCATTTTAATTTAAAATCGCCCACTCGTTCCCCTTAAATA…
1-072 ,		159157	188192	174174	146160	158162	214250	188188	260272	111127	174186	203217	<[CTACCATGTATATAAACATATACATACTATTGTCTTAGTCTTTCTTTATAAATATATATATACATGCTATGTATTATTGTGCATTCATTTATTTCTCCATACGGCTTGTTAAAGCTCGTATTAAATATTATTAATTTTACAAAGCACATAATTTGCATGCTCTTACATATTATATGTCCACTAGCCCTTCATAACCATTATATCCTATGGCCGCTCCATTAGATCACGAGCTTAATCACCATGCCGCGTGAAACCAGCAACCCGCTCGGCAGGGATCCCTCTTCTCGCACCGGGCCCATATCTTGTGGGGGTAGCTAAATAATGATCTTTATAAGACATCTGGTTCTTACTTCAGGACCATTTTAATTTAAAATCGCCCACTCGTTCCCCTTAAATA…
1-073 ,		159163	182188	166166	146160	158158	202254	188194	260272	119119	186198	217219	<[CTACCATGTATATAAACATATACATACTATTGTCTTAGTCTTTCTTTATAAATATATATATACATGCTATGTATTATTGTGCATTCATTTATTTCTCCATACGGCTTGTTAAAGCTCGTATTAAATATTATTAATTTTACAAAGCACATAATTTGCATGCTCTTACATATTATATGTCCACTAGCCCTTCATAACCATTATATCCTATGGCCGCTCCATTAGATCACGAGCTTAATCACCATGCCGCGTGAAACCAGCAACCCGCTCGGCAGGGATCCCTCTTCTCGCACCGGGCCCATATCTTGTGGGGGTAGCTAAATAATGATCTTTATAAGACATCTGGTTCTTACTTCAGGACCATTTTAATTTAAAATCGCCCACTCGTTCCCCTTAAATA…
1-074 ,		157163	188194	166166	146150	158162	214254	176188	272272	111111	186186	205223	<[CTACCATGTATATAAACATATACATACTATTGTCTTAGTCTTTCTTTATAAATATATATATACATGCTATGTATTATTGTGCATTCATTTATTTCTCCATACGGCTTGTTAAAGCTCGTATTAAATATTATTAATTTTACAAAGCACATAATTTGCATGCTCTTACATATTATATGTCCACTAGCCCTTCATAACCATTATATCCTATGGCCGCTCCATTAGATCACGAGCTTAATCACCATGCCGCGTGAAACCAGCAACCCGCTCGGCAGGGATCCCTCTTCTCGCACCGGGCCCATATCTTGTGGGGGTAGCTAAATAATGATCTTTATAAGACATCTGGTTCTTACTTCAGGACCATTTTAATTTAAAATCGCCCACTCGTTCCCCTTAAATA…
1-075 ,		163163	182188	166166	146150	162162	214254	188194	260272	111111	186196	217205	<[CTACCATGTATATAAACATATACATACTATTGTCTTAGTCTTTCTTTATAAATATATATATACATGCTATGTATTATTGTGCATTCATTTATTTCTCCATACGGCTTGTTAAAGCTCGTATTAAATATTATTAATTTTACAAAGCACATAATTTGCATGCTCTTACATATTATATGTCCACTAGCCCTTCATAACCATTATATCCTATGGCCGCTCCATTAGATCACGAGCTTAATCACCATGCCGCGTGAAACCAGCAACCCGCTCGGCAGGGATCCCTCTTCTCGCACCGGGCCCATATCTTGTGGGGGTAGCTAAATAATGATCTTTATAAGACATCTGGTTCTTACTTCAGGACCATTTTAATTTAAAATCGCCCACTCGTTCCCCTTAAATA…
1-076 ,		149159	182192	166174	146160	158162	202254	188188	268272	111131	186196	203223	<[CTACCATGTATATAAACATATACATACTATTGTCTTAGTCTTTCTTTATAAATATATATATACATGCTATGTATTATTGTGCATTCATTTATTTCTCCATACGGCTTGTTAAAGCTCGTATTAAATATTATTAATTTTACAAAGCACATAATTTGCATGCTCTTACATATTATATGTCCACTAGCCCTTCATAACCATTATATCCTATGGCCGCTCCATTAGATCACGAGCTTAATCACCATGCCGCGTGAAACCAGCAACCCGCTCGGCAGGGATCCCTCTTCTCGCACCGGGCCCATATCTTGTGGGGGTAGCTAAATAATGATCTTTATAAGACATCTGGTTCTTACTTCAGGACCATTTTAATTTAAAATCGCCCACTCGTTCCCCTTAAATA…
1-077 ,		161163	182182	166166	164164	162166	214242	188188	268272	111123	170198	205217	<[CTACCATGTATATAAACATATACATACTATTGTCTTAGTCTTTCTTTATAAATATATATATACATGCTATGTATTATTGTGCATTCATTTATTTCTCCATACGGCTTGTTAAAGCTCGTATTAAATATTATTAATTTTACAAAGCACATAATTTGCATGCTCTTACATATTATATGTCCACTAGCCCTTCATAACCATTATATCCTATGGCCGCTCCATTAGATCACGAGCTTAATCACCATGCCGCGTGAAACCAGCAACCCGCTCGGCAGGGATCCCTCTTCTCGCACCGGGCCCATATCTTGTGGGGGTAGCTAAATAATGATCTTTATAAGACATCTGGTTCTTACTTCAGGACCATTTTAATTTAAAATCGCCCACTCGTTCCCCTTAAATA…
1-078 ,		159163	182192	174166	148164	162166	214250	188188	260272	111111	170174	217223	<[CTACCATGTATATAAACATATACATACTATTGTCTTAGTCTTTCTTTATAAATATATATATACATGCTATGTATTATTGTGCATTCATTTATTTCTCCATACGGCTTGTTAAAGCTCGTATTAAATATTATTAATTTTACAAAGCACATAATTTGCATGCTCTTACATATTATATGTCCACTAGCCCTTCATAACCATTATATCCTATGGCCGCTCCATTAGATCACGAGCTTAATCACCATGCCGCGTGAAACCAGCAACCCGCTCGGCAGGGATCCCTCTTCTCGCACCGGGCCCATATCTTGTGGGGGTAGCTAAATAATGATCTTTATAAGACATCTGGTTCTTACTTCAGGACCATTTTAATTTAAAATCGCCCACTCGTTCCCCTTAAATA…
POP-XCSS
1-136 ,		157163	190188	166166	148164	158162	250254	188200	268272	103111	186200	203217	<[CTACCATGTATATAAACATATACATACTACTGTCTTAGTCTTTCTTTATAAATATATATATACATGCTATGTATTATTGTGCATTCATTTATTTCTCCATACGGCTTGTTAAAGCTCGTATTAAATATTATTAATTTTACAAAGCACATAATTTGCATGCTCTTACATATTATATGTCCACTAGCCCTTCATAACCATTATATCCTATGGCCGCTCCATTAGATCACGAGCTTAATCACCATGCCGCGTGAAACCAGCAACCCGCTCGGCAGGGATCCCTCTTCTCGCACCGGGCCCATATCTTGTGGGGGTAGCTAAATAATGATCTTTATAAGACATCTGGTTCTTACTTCAGGACCATTTTAATTTAAAATCGCCCACTCGTTCCCCTTAAATA…
1-137 ,		143157	190188	166170	146164	158162	250254	188194	252268	111111	186198	NA	<[CTACCATGTATATAAACATATACATACTACTGTCTTAGTCTTTCTTTATAAATATATATATACATGCTATGTATTATTGTGCATTCATTTATTTCTCCATACGGCTTGTTAAAGCTCGTATTAAATATTATTAATTTTACAAAGCACATAATTTGCATGCTCTTACATATTATATGTCCACTAGCCCTTCATAACCATTATATCCTATGGCCGCTCCATTAGATCACGAGCTTAATCACCATGCCGCGTGAAACCAGCAACCCGCTCGGCAGGGATCCCTCTTCTCGCACCGGGCCCATATCTTGTGGGGGTAGCTAAATAATGATCTTTATAAGACATCTGGTTCTTACTTCAGGACCATTTTAATTTAAAATCGCCCACTCGTTCCCCTTAAATA…
1-138 ,		157157	174190	166170	164164	158166	214254	188188	268272	111111	NA	203217	<[CTACCATGTATATAAACATATACATACTACTGTCTTAGTCTTTCTTTATAAATATATATATACATGCTATGTATTATTGTGCATTCATTTATTTCTCCATACGGCTTGTTAAAGCTCGTATTAAATATTATTAATTTTACAAAGCACATAATTTGCATGCTCTTACATATTATATGTCCACTAGCCCTTCATAACCATTATATCCTATGGCCGCTCCATTAGATCACGAGCTTAATCACCATGCCGCGTGAAACCAGCAACCCGCTCGGCAGGGATCCCTCTTCTCGCACCGGGCCCATATCTTGTGGGGGTAGCTAAATAATGATCTTTATAAGACATCTGGTTCTTACTTCAGGACCATTTTAATTTAAAATCGCCCACTCGTTCCCCTTAAATA…
1-139 ,		163163	182188	166174	146162	162170	250250	176200	272272	103111	186186	203203	<[CTACCATGTATATAAACATATACATACTACTGTCTTAGTCTTTCTTTATAAATATATATATACATGCTATGTATTATTGTGCATTCATTTATTTCTCCATACGGCTTGTTAAAGCTCGTATTAAATATTATTAATTTTACAAAGCACATAATTTGCATGCTCTTACATATTATATGTCCACTAGCCCTTCATAACCATTATATCCTATGGCCGCTCCATTAGATCACGAGCTTAATCACCATGCCGCGTGAAACCAGCAACCCGCTCGGCAGGGATCCCTCTTCTCGCACCGGGCCCATATCTTGTGGGGGTAGCTAAATAATGATCTTTATAAGACATCTGGTTCTTACTTCAGGACCATTTTAATTTAAAATCGCCCACTCGTTCCCCTTAAATA…
1-140 ,		149157	188192	166166	164164	158162	214254	188188	272272	103111	186190	205217	<[CTACCATGTATATAAACATATACATACTACTGTCTTAGTCTTTCTTTATAAATATATATATACATGCTATGTATTATTGTGCATTCATTTATTTCTCCATACGGCTTGTTAAAGCTCGTATTAAATATTATTAATTTTACAAAGCACATAATTTGCATGCTCTTACATATTATATGTCCACTAGCCCTTCATAACCATTATATCCTATGGCCGCTCCATTAGATCACGAGCTTAATCACCATGCCGCGTGAAACCAGCAACCCGCTCGGCAGGGATCCCTCTTCTCGCACCGGGCCCATATCTTGTGGGGGTAGCTAAATAATGATCTTTATAAGACATCTGGTTCTTACTTCAGGACCATTTTAATTTAAAATCGCCCACTCGTTCCCCTTAAATA…
1-141 ,		157163	182190	166174	160164	166170	250254	188198	268272	111111	186200	203217	<[CTACCATGTATATAAACATATACATACTACTGTCTTAGTCTTTCTTTATAAATATATATATACATGCTATGTATTATTGTGCATTCATTTATTTCTCCATACGGCTTGTTAAAGCTCGTATTAAATATTATTAATTTTACAAAGCACATAATTTGCATGCTCTTACATATTATATGTCCACTAGCCCTTCATAACCATTATATCCTATGGCCGCTCCATTAGATCACGAGCTTAATCACCATGCCGCGTGAAACCAGCAACCCGCTCGGCAGGGATCCCTCTTCTCGCACCGGGCCCATATCTTGTGGGGGTAGCTAAATAATGATCTTTATAAGACATCTGGTTCTTACTTCAGGACCATTTTAATTTAAAATCGCCCACTCGTTCCCCTTAAATA…
1-142 ,		159163	188188	166184	162164	158158	214214	188188	264272	111111	190196	NA	<[CTACCATGTATATAAACATATACATACTACTGTCTTAGTCTTTCTTTATAAATATATATATACATGCTATGTATTATTGTGCATTCATTTATTTCTCCATACGGCTTGTTAAAGCTCGTATTAAATATTATTAATTTTACAAAGCACATAATTTGCATGCTCTTACATATTATATGTCCACTAGCCCTTCATAACCATTATATCCTATGGCCGCTCCATTAGATCACGAGCTTAATCACCATGCCGCGTGAAACCAGCAACCCGCTCGGCAGGGATCCCTCTTCTCGCACCGGGCCCATATCTTGTGGGGGTAGCTAAATAATGATCTTTATAAGACATCTGGTTCTTACTTCAGGACCATTTTAATTTAAAATCGCCCACTCGTTCCCCTTAAATA…
1-143 ,		157159	190188	166166	162164	158158	202214	176194	268272	111111	186186	NA	<[CTACCATGTATATAAACATATACATACTACTGTCTTAGTCTTTCTTTATAAATATATATATACATGCTATGTATTATTGTGCATTCATTTATTTCTCCATACGGCTTGTTAAAGCTCGTATTAAATATTATTAATTTTACAAAGCACATAATTTGCATGCTCTTACATATTATATGTCCACTAGCCCTTCATAACCATTATATCCTATGGCCGCTCCATTAGATCACGAGCTTAATCACCATGCCGCGTGAAACCAGCAACCCGCTCGGCAGGGATCCCTCTTCTCGCACCGGGCCCATATCTTGTGGGGGTAGCTAAATAATGATCTTTATAAGACATCTGGTTCTTACTTCAGGACCATTTTAATTTAAAATCGCCCACTCGTTCCCCTTAAATA…
1-144 ,		157157	190188	166166	148164	158158	250254	188194	264272	103111	186186	203203	<[CTACCATGTATATAAACATATACATACTACTGTCTTAGTCTTTCTTTATAAATATATATATACATGCTATGTATTATTGTGCATTCATTTATTTCTCCATACGGCTTGTTAAAGCTCGTATTAAATATTATTAATTTTACAAAGCACATAATTTGCATGCTCTTACATATTATATGTCCACTAGCCCTTCATAACCATTATATCCTATGGCCGCTCCATTAGATCACGAGCTTAATCACCATGCCGCGTGAAACCAGCAACCCGCTCGGCAGGGATCCCTCTTCTCGCACCGGGCCCATATCTTGTGGGGGTAGCTAAATAATGATCTTTATAAGACATCTGGTTCTTACTTCAGGACCATTTTAATTTAAAATCGCCCACTCGTTCCCCTTAAATA…
1-145 ,		157159	188194	166166	162164	158158	214254	176188	264272	111111	186190	NA	<[CTACCATGTATATAAACATATACATACTACTGTCTTAGTCTTTCTTTATAAATATATATATACATGCTATGTATTATTGTGCATTCATTTATTTCTCCATACGGCTTGTTAAAGCTCGTATTAAATATTATTAATTTTACAAAGCACATAATTTGCATGCTCTTACATATTATATGTCCACTAGCCCTTCATAACCATTATATCCTATGGCCGCTCCATTAGATCACGAGCTTAATCACCATGCCGCGTGAAACCAGCAACCCGCTCGGCAGGGATCCCTCTTCTCGCACCGGGCCCATATCTTGTGGGGGTAGCTAAATAATGATCTTTATAAGACATCTGGTTCTTACTTCAGGACCATTTTAATTTAAAATCGCCCACTCGTTCCCCTTAAATA…
1-146 ,	EXCLUDED	NA	NA	166166	NA	NA	NA	NA	NA	NA	NA	NA	<[CTACCATGTATATAAACATATACATACTACTGTCTTAGTCTTTCTTTATAAATATATATATACATGCTATGTATTATTGTGCATTCATTTATTTCTCCATACGGCTTGTTAAAGCTCGTATTAAATATTATTAATTTTACAAAGCACATAATTTGCATGCTCTTACATATTATATGTCCACTAGCCCTTCATAACCATTATATCCTATGGCCGCTCCATTAGATCACGAGCTTAATCACCATGCCGCGTGAAACCAGCAACCCGCTCGGCAGGGATCCCTCTTCTCGCACCGGGCCCATATCTTGTGGGGGTAGCTAAATAATGATCTTTATAAGACATCTGGTTCTTACTTCAGGACCATTTTAATTTAAAATCGCCCACTCGTTCCCCTTAAATA…
1-147 ,		159163	182188	166170	146162	162166	250250	176188	260268	111111	186194	217223	<[CTACCATGTATATAAACATATACATACTACTGTCTTAGTCTTTCTTTATAAATATATATATACATGCTATGTATTATTGTGCATTCATTTATTTCTCCATACGGCTTGTTAAAGCTCGTATTAAATATTATTAATTTTACAAAGCACATAATTTGCATGCTCTTACATATTATATGTCCACTAGCCCTTCATAACCATTATATCCTATGGCCGCTCCATTAGATCACGAGCTTAATCACCATGCCGCGTGAAACCAGCAACCCGCTCGGCAGGGATCCCTCTTCTCGCACCGGGCCCATATCTTGTGGGGGTAGCTAAATAATGATCTTTATAAGACATCTGGTTCTTACTTCAGGACCATTTTAATTTAAAATCGCCCACTCGTTCCCCTTAAATA…
1-148 ,		159163	182192	166166	160164	158162	202256	176188	264268	111111	196194	217217	<[CTACCATGTATATAAACATATACATACTACTGTCTTAGTCTTTCTTTATAAATATATATATACATGCTATGTATTATTGTGCATTCATTTATTTCTCCATACGGCTTGTTAAAGCTCGTATTAAATATTATTAATTTTACAAAGCACATAATTTGCATGCTCTTACATATTATATGTCCACTAGCCCTTCATAACCATTATATCCTATGGCCGCTCCATTAGATCACGAGCTTAATCACCATGCCGCGTGAAACCAGCAACCCGCTCGGCAGGGATCCCTCTTCTCGCACCGGGCCCATATCTTGTGGGGGTAGCTAAATAATGATCTTTATAAGACATCTGGTTCTTACTTCAGGACCATTTTAATTTAAAATCGCCCACTCGTTCCCCTTAAATA…
1-149 ,		159163	182182	166166	148162	158166	250250	188188	252268	111123	186194	217217	<[CTACCATGTATATAAACATATACATACTACTGTCTTAGTCTTTCTTTATAAATATATATATACATGCTATGTATTATTGTGCATTCATTTATTTCTCCATACGGCTTGTTAAAGCTCGTATTAAATATTATTAATTTTACAAAGCACATAATTTGCATGCTCTTACATATTATATGTCCACTAGCCCTTCATAACCATTATATCCTATGGCCGCTCCATTAGATCACGAGCTTAATCACCATGCCGCGTGAAACCAGCAACCCGCTCGGCAGGGATCCCTCTTCTCGCACCGGGCCCATATCTTGTGGGGGTAGCTAAATAATGATCTTTATAAGACATCTGGTTCTTACTTCAGGACCATTTTAATTTAAAATCGCCCACTCGTTCCCCTTAAATA…
1-150 ,		159157	182192	166166	146158	158162	250250	176188	268272	103111	188194	217219	<[CTACCATGTATATAAACATATACATACTACTGTCTTAGTCTTTCTTTATAAATATATATATACATGCTATGTATTATTGTGCATTCATTTATTTCTCCATACGGCTTGTTAAAGCTCGTATTAAATATTATTAATTTTACAAAGCACATAATTTGCATGCTCTTACATATTATATGTCCACTAGCCCTTCATAACCATTATATCCTATGGCCGCTCCATTAGATCACGAGCTTAATCACCATGCCGCGTGAAACCAGCAACCCGCTCGGCAGGGATCCCTCTTCTCGCACCGGGCCCATATCTTGTGGGGGTAGCTAAATAATGATCTTTATAAGACATCTGGTTCTTACTTCAGGACCATTTTAATTTAAAATCGCCCACTCGTTCCCCTTAAATA…
1-151 ,		157163	182194	166174	150160	158158	214254	176176	NA	NA	186196	203203	<[CTACCATGTATATAAACATATACATACTACTGTCTTAGTCTTTCTTTATAAATATATATATACATGCTATGTATTATTGTGCATTCATTTATTTCTCCATACGGCTTGTTAAAGCTCGTATTAAATATTATTAATTTTACAAAGCACATAATTTGCATGCTCTTACATATTATATGTCCACTAGCCCTTCATAACCATTATATCCTATGGCCGCTCCATTAGATCACGAGCTTAATCACCATGCCGCGTGAAACCAGCAACCCGCTCGGCAGGGATCCCTCTTCTCGCACCGGGCCCATATCTTGTGGGGGTAGCTAAATAATGATCTTTATAAGACATCTGGTTCTTACTTCAGGACCATTTTAATTTAAAATCGCCCACTCGTTCCCCTTAAATA…
1-152 ,		159163	182182	166174	166170	158162	202214	188188	268272	103111	186186	203207	<[]>
1-153 ,		149159	188194	166166	150166	158166	242254	188188	272278	111111	186196	203217	<[]>
POP-ADMIX
1-079 ,		159163	182192	170170	146160	NA	214254	188188	272272	111111	188198	NA	<[]>
1-080 ,	EXCLUDED	163163	182194	166174	150164	NA	NA	186188	NA	NA	NA	NA	<[]>
1-081 ,		159163	182192	170170	146160	NA	214214	176188	NA	111111	NA	NA	<[]>
1-082 ,		149163	182182	166166	158162	158166	202250	174188	268272	103111	186198	203205	<[]>
1-083 ,		159163	182182	166170	158164	158166	254254	174188	260272	103111	186190	219219	<[]>
1-084 ,	EXCLUDED	NA	NA	170174	150164	NA	NA	NA	NA	NA	NA	NA	<[CTACCATGTATATAAACATATACATACTACTGTCTTAGTCTTTCTTTATAAATATATATATACATGCTATGTATTATTGTGCATTCATTTATTTCTCCATACGGATTGTTAAAGCTCGTATTAAATATTATTAATTTTACAAAGCACATAATTTGCATGCTCTTACATATTATATGTCCACTAGCCCTTCATAACCATTATATCCTATGGCCGCTCCGTTAGATCACGAGCTTAATCACCATGCCGCGTGAAACCAGCAACCCGCTCGGCAGGGATCCCTCTTCTCGCACCGGGCCCATATCTTGTGGGGGTAGCTAAATAATGATCTTTATAAGACATCTGGTTCTTACTTCAGGACCATTTTAATTTAAAATCGCCCACTCGTTCCCCTTAAATA…
1-085 ,		163163	182192	166166	164164	158158	250254	188194	272272	111131	186186	NA	<[CTACCATGTATATAAACATATACATACTACTGTCTTAGTCTTTCTTTATAAATATATATATACATGCTATGTATTATTGTGCATTCATTTATTTCTCCATACGGCTTGTTAAAGCTCGTATTAAATATTATTAATTTTACAAAGCACATAATTTGCATGCTCTTACATATTATATGTCCACTAGCCCTTCATAACCATTATATCCTATGGCCGCTCCATTAGATCACGAGCTTAATCACCATGCCGCGTGAAACCAGCAACCCGCTCGGCAGGGATCCCTCTTCTCGCACCGGGCCCATATCTTGTGGGGGTAGCTAAATAATGATCTTTATAAGACATCTGGTTCTTACTTCAGGACCATTTTAATTTAAAATCGCCCACTCGTTCCCCTTAAATA…
1-086 ,		163163	190194	174184	150164	158158	214250	188188	268272	103111	186196	203217	<[CTACCATGTATATAAACATATACATACTACTGTCTTAGTCTTTCTTTATAAATATATATATACATGCTATGTATTATTGTGCATTCATTTATTTCTCCATACGGCTTGTTAAAGCTCGTATTAAATATTATTAATTTTACAAAGCACATAATTTGCATGCTCTTACATATTATATGTCCACTAGCCCTTCATAACCATTATATCCTATGGCCGCTCCATTAGATCACGAGCTTAATCACCATGCCGCGTGAAACCAGCAACCCGCTCGGCAGGGATCCCTCTTCTCGCACCGGGCCCATATCTTGTGGGGGTAGCTAAATAATGATCTTTATAAGACATCTGGTTCTTACTTCAGGACCATTTTAATTTAAAATCGCCCACTCGTTCCCCTTAAATA…
1-087 ,		163163	182188	NA	150156	158162	250250	188200	256272	103111	198196	203217	<[CTACCATGTATATAAACATATACATACTACTGTCTTAGTCTTTCTTTATAAATATATATATACATGCTATGTATTATTGTGCATTCATTTATTTCTCCATACGGCTTGTTAAAGCTCGTATTAAATATTATTAATTTTACAAAGCACATAATTTGCATGCTCTTACATATTATATGTCCACTAGCCCTTCATAACCATTATATCCTATGGCCGCTCCATTAGATCACGAGCTTAATCACCATGCCGCGTGAAACCAGCAACCCGCTCGGCAGGGATCCCTCTTCTCGCACCGGGCCCATATCTTGTGGGGGTAGCTAAATAATGATCTTTATAAGACATCTGGTTCTTACTTCAGGACCATTTTAATTTAAAATCGCCCACTCGTTCCCCTTAAATA…
1-088 ,		163163	182182	166166	136150	158158	250250	188188	256272	103111	186196	205217	<[CTACCATGTATATAAACATATACATACTATTGTCTTAGTCTTTCTTTATAAATATATATATACATGCTATGTATTATTGTGCATTCATTTATTTCTCCATACGGCTTGTTAAAGCTCGTATTAAATATTATTAATTTTACAAAGCACATAATTTGCATGCTCTTACATATTATATGTCCACTAGCCCTTCATAACCATTATATCCTATGGCCGCTCCATTAGATCACGAGCTTAATCACCATGCCGCGTGAAACCAGCAACCCGCTCGGCAGGGATCCCTCTTCTCGCACCGGGCCCATATCTTGTGGGGGTAGCTAAATAATGATCTTTATAAGACATCTGGTTCTTACTTCAGGACCATTTTAATTTAAAATCGCCCACTCGTTCCCCTTAAATA…
1-089 ,		157163	182194	166174	156164	158170	250250	188188	272272	103111	188186	205219	<[CTACCATGTATATAAACATATACATACTATTGTCTTAGTCTTTCTTTATAAATATATATATACATGCTATGTATTATTGTGCATTCATTTATTTCTCCATACGGCTTGTTAAAGCTCGTATTAAATATTATTAATTTTACAAAGCACATAATTTGCATGCTCTTACATATTATATGTCCACTAGCCCTTCATAACCATTATATCCTATGGCCGCTCCATTAGATCACGAGCTTAATCACCATGCCGCGTGAAACCAGCAACCCGCTCGGCAGGGATCCCTCTTCTCGCACCGGGCCCATATCTTGTGGGGGTAGCTAAATAATGATCTTTATAAGACATCTGGTTCTTACTTCAGGACCATTTTAATTTAAAATCGCCCACTCGTTCCCCTTAAATA…
1-090 ,		163163	182182	166166	166170	158162	250254	188194	272278	111131	196196	NA	<[CTACCATGTATATAAACATATACATACTATTGTCTTAGTCTTTCTTTATAAATATATATATACATGCTATGTATTATTGTGCATTCATTTATTTCTCCATACGGCTTGTTAAAGCTCGTATTAAATATTATTAATTTTACAAAGCACATAATTTGCATGCTCTTACATATTATATGTCCACTAGCCCTTCATAACCATTATATCCTATGGCCGCTCCATTAGATCACGAGCTTAATCACCATGCCGCGTGAAACCAGCAACCCGCTCGGCAGGGATCCCTCTTCTCGCACCGGGCCCATATCTTGTGGGGGTAGCTAAATAATGATCTTTATAAGACATCTGGTTCTTACTTCAGGACCATTTTAATTTAAAATCGCCCACTCGTTCCCCTTAAATA…
1-091 ,		163163	174188	166174	148158	158158	214250	188188	272272	111111	186186	203203	<[CTACCATGTATATAAACATATACATACTATTGTCTTAGTCTTTCTTTATAAATATATATATACATGCTATGTATTATTGTGCATTCATTTATTTCTCCATACGGCTTGTTAAAGCTCGTATTAAATATTATTAATTTTACAAAGCACATAATTTGCATGCTCTTACATATTATATGTCCACTAGCCCTTCATAACCATTATATCCTATGGCCGCTCCATTAGATCACGAGCTTAATCACCATGCCGCGTGAAACCAGCAACCCGCTCGGCAGGGATCCCTCTTCTCGCACCGGGCCCATATCTTGTGGGGGTAGCTAAATAATGATCTTTATAAGACATCTGGTTCTTACTTCAGGACCATTTTAATTTAAAATCGCCCACTCGTTCCCCTTAAATA…
1-092 ,		157163	182194	166174	150160	158162	202202	188194	264272	111119	194200	217223	<[CTACCATGTATATAAACATATACATACTATTGTCTTAGTCTTTCTTTATAAATATATATATACATGCTATGTATTATTGTGCATTCATTTATTTCTCCATACGGCTTGTTAAAGCTCGTATTAAATATTATTAATTTTACAAAGCACATAATTTGCATGCTCTTACATATTATATGTCCACTAGCCCTTCATAACCATTATATCCTATGGCCGCTCCATTAGATCACGAGCTTAATCACCATGCCGCGTGAAACCAGCAACCCGCTCGGCAGGGATCCCTCTTCTCGCACCGGGCCCATATCTTGTGGGGGTAGCTAAATAATGATCTTTATAAGACATCTGGTTCTTACTTCAGGACCATTTTAATTTAAAATCGCCCACTCGTTCCCCTTAAATA…
1-093 ,		163163	192194	166174	158164	158158	250254	188188	260268	111111	194198	203217	<[CTACCATGTATATAAACATATACATACTACTGTCTTAGTCTTTCTTTATAAATATATATATACATGCTATGTATTATTGTGCATTCATTTATTTCTCCATACGGCTTGTTAAAGCTCGTATTAAATATTATTAATTTTACAAAGCACATAATTTGCATGCTCTTACATATTATATGTCCACTAGCCCTTCATAACCATTATATCCTATGGCCGCTCCATTAGATCACGAGCTTAATCACCATGCCGCGTGAAACCAGCAACCCGCTCGGCAGGGATCCCTCTTCTCGCACCGGGCCCATATCTTGTGGGGGTAGCTAAATAATGATCTTTATAAGACATCTGGTTCTTACTTCAGGACCATTTTAATTTAAAATCGCCCACTCGTTCCCCTTAAATA…
1-094 ,		159163	182182	166170	150160	162166	202250	180196	272272	103111	194198	205223	<[CTACCATGTATATAAACATATACATACTATTGTCTTAGTCTTTCTTTATAAATATATATATACATGCTATGTATTATTGTGCATTCATTTATTTCTCCATACGGCTTGTTAAAGCTCGTATTAAATATTATTAATTTTACAAAGCACATAATTTGCATGCTCTTACATATTATATGTCCACTAGTCCTTCATAACCATTATATCCTATGGCCGCTCCATTAGATCACGAGCTTAATCACCATGCCGCGTGAAACCAGCAACCCGCTCGGCAGGGATCCCTCTTCTCGCACCGGGCCCATATCTTGTGGGGGTAGCTAAATAATGATCTTTATAAGACATCTGGTTCTTACTTCAGGACCATTTTAATTTAAAATCGCCCACTCGTTCCCCTTAAATA…
1-095 ,		163163	188194	166174	158146	158158	250254	188198	264272	111123	186196	219219	<[CTACCATGTATATAAACATATACATACTATTGTCTTAGTCTTTCTTTATAAATATATATATACATGCTATGTATTATTGTGCATTCATTTATTTCTCCATACGGCTTGTTAAAGCTCGTATTAAATATTATTAATTTTACAAAGCACATAATTTGCATGCTCTTACATATTATATGTCCACTAGCCCTTCATAACCATTATATCCTATGGCCGCTCCATTAGATCACGAGCTTAATCACCATGCCGCGTGAAACCAGCAACCCGCTCGGCAGGGATCCCTCTTCTCGCACCGGGCCCATATCTTGTGGGGGTAGCTAAATAATGATCTTTATAAGACATCTGGTTCTTACTTCAGGACCATTTTAATTTAAAATCGCCCACTCGTTCCCCTTAAATA…
1-096 ,		157163	182192	174166	162150	158162	214214	174188	272272	111131	174186	205217	<[]>
1-097 ,		157159	190182	166166	136150	158158	234254	174188	268272	103111	184188	217223	<[]>
1-098 ,	EXCLUDED	NA	182190	NA	NA	NA	NA	NA	NA	NA	NA	207219	<[]>
1-099 ,		157157	182188	166152	146160	154166	202250	188188	272272	111111	186186	203223	<[CTACCATGTATATAAACATATACATACTATTGTCTTAGTCTTTCTTTATAAATATATATATACATGCTATGTATTATTGTGCATTCATTTATTTCTCCATACGGCTTGTTAAAGCTCGTATTAAATATTATTAATTTTACAAAGCACATAATTTGCATGCTCTTACATATTATATGTCCACTAGCCCTTCATAACCATTATATCCTATGGCCGCTCCATTAGATCACGAGCTTAATCACCATGCCGCGTGAAACCAGCAACCCGCTCGGCAGGGATCCCTCTTCTCGCACCGGGCCCATATCTTGTGGGGGTAGCTAAATAATGATCTTTATAAGACATCTGGTTCTTACTTCAGGACCATTTTAATTTAAAATCGCCCACTCGTTCCCCTTAAATA…
1-100 ,		159163	182182	166174	162162	162162	202250	176188	272272	111123	186186	NA	<[CTACCATGTATATAAACATATACATACTACTGTCTTAGTCTTTCTTTATAAATATATATATACATGCTATGTATTATTGTGCATTCATTTATTTCTCCATACGGCTTGTTAAAGCTCGTATTAAATATTATTAATTTTACAAAGCACATAATTTGCATGCTCTTACATATTATATGTCCACTAGCCCTTCATAACCATTATATCCTATGGCCGCTCCATTAGATCACGAGCTTAATCACCATGCCGCGTGAAACCAGCAACCCGCTCGGCAGGGATCCCTCTTCTCGCACCGGGCCCATACCTTGTGGGGGTAGCTAAATAATGATCTTTATAAGACATCTGGTTCTTACTTCAGGACCATTTTAATTTAAAATCGCCCACTCGTTCCCCTTAAATA…
1-101 ,		161163	190194	170182	146150	158162	214254	176188	NA	NA	186196	NA	<[CTACCATGTATATAAACATATACATACTATTGTCTTAGTCTTTCTTTATAAATATATATATACATGCTATGTATTATTGTGCATTCATTTATTTCTCCATACGGCTTGTTAAAGCTCGTATTAAATATTATTAATTTTACAAAGCACATAATTTGCATGCTCTTACATATTATATGTCCACTAGCCCTTCATAACCATTATATCCTATGGCCGCTCCATTAGATCACGAGCTTAATCACCATGCCGCGTGAAACCAGCAACCCGCTCGGCAGGGATCCCTCTTCTCGCACCGGGCCCATATCTTGTGGGGGTAGCTAAATAATGATCTTTATAAGACATCTGGTTCTTACTTCAGGACCATTTTAATTTAAAATCGCCCACTCGTTCCCCTTAAATA…
1-102 ,		159157	182190	166174	146162	158158	202214	176188	272272	111111	192196	203205	<[CTACCATGTATATAAACATATACATACTACTGTCTTAGTCTTTCTTTATAAATATATATATACATGCTATGTATTATTGTGCATTCATTTATTTCTCCATACGGCTTGTTAAAGCTCGTATTAAATATTATTAATTTTACAAAGCACATAATTTGCATGCTCTTACATATTATATGTCCACTAGCCCTTCATAACCATTATATCCTATGGCCGCTCCATTAGATCACGAGCTTAATCACCATGCCGCGTGAAACCAGCAACCCGCTCGGCAGGGATCCCTCTTCTCGCACCGGGCCCATATCTTGTGGGGGTAGCTAAATAATGATCTTTATAAGACATCTGGTTCTTACTTCAGGACCATTTTAATTTAAAATCGCCCACTCGTTCCCCTTAAATA…
1-103 ,		163163	182194	166170	160164	150162	254254	188188	260278	111111	186196	203205	<[CTACCATGTATATAAACATATACATACTACTGTCTTAGTCTTTCTTTATAAATATATATATACATGCTATGTATTATTGTGCATTCATTTATTTCTCCATACGGCTTGTTAAAGCTCGTATTAAATATTATTAATTTTACAAAGCACATAATTTGCATGCTCTTACATATTATATGTCCACTAGCCCTTCATAACCATTATATCCTATGGCCGCTCCATTAGATCACGAGCTTAATCACCATGCCGCGTGAAACCAGCAACCCGCTCGGCAGGGATCCCTCTTCTCGCACCGGGCCCATATCTTGTGGGGGTAGCTAAATAATGATCTTTATAAGACATCTGGTTCTTACTTCAGGACCATTTTAATTTAAAATCGCCCACTCGTTCCCCTTAAATA…
1-104 ,		163163	182192	166174	NA	NA	NA	NA	NA	131131	174182	NA	<[CTACCATGTATATAAACATATACATACTATTGTCTTAGTCTTTCTTTATAAATATATATATACATGCTATGTATTATTGTGCATTCATTTATTTCTCCATACGGCTTGTTAAAGCTCGTATTAAATATTATTAATTTTACAAAGCACATAATTTGCATGCTCTTACATATTATATGTCCACTAGCCCTTCATAACCATTATATCCTATGGCCGCTCCATTAGATCACGAGCTTAATCACCATGCCGCGTGAAACCAGCAACCCGCTCGGCAGGGATCCCTCTTCTCGCACCGGGCCCATATCTTGTGGGGGTAGCTAAATAATGATCTTTATAAGACATCTGGTTCTTACTTCAGGACCATTTTAATTTAAAATCGCCCACTCGTTCCCCTTAAATA…
1-105 ,	EXCLUDED	NA	NA	NA	NA	NA	NA	NA	NA	NA	186200	NA	<[CTACCATGTATATAAACATATACATACTACTGTCTTAGTCTTTCTTTATAAATATATATATACATGCTATGTATTATTGTGCATTCATTTATTTCTCCATACGGCTTGTTAAAGCTCGTATTAAATATTATTAATTTTACAAAGCACATAATTTGCATGCTCTTACATATTATATGTCCACTAGCCCTTCATAACCATTATATCCTATGGCCGCTCCATTAGATCACGAGCTTAATCACCATGCCGCGTGAAACCAGCAACCCGCTCGGCAGGGATCCCTCTTCTCGCACCGGGCCCATACCTTGTGGGGGTAGCTAAATAATGATCTTTATAAGACATCTGGTTCTTACTTCAGGACCATTTTAATTTAAAATCGCCCACTCGTTCCCCTTAAATA…
1-106 ,		149163	182188	166174	150164	158166	202250	188188	260268	103111	186200	205217	<[]>
1-107 ,		149157	182182	166182	148148	158162	242254	188194	272272	111111	188198	203217	<[CTACCATGTATATAAACATATACATACTACTGTCTTAGTCTTTCTTTATAAATATATATATACATGCTATGTATTATTGTGCATTCATTTATTTCTCCATACGGCTTGTTAAAGCTCGTATTAAATATTATTAATTTTACAAAGCACATAATTTGCATGCTCTTACATATTATATGTCCACTAGCCCTTCATAACCATTATATCCTATGGCCGCTCCATTAGATCACGAGCTTAATCACCATGCCGCGTGAAACCAGCAACCCGCTCGGCAGGGATCCCTCTTCTCGCACCGGGCCCATACCTTGTGGGGGTAGCTAAATAATGATCTTTATAAGACATCTGGTTCTTACTTCAGGACCATTTTAATTTAAAATCGCCCACTCGTTCCCCTTAAATA…
1-108 ,		163163	188194	174170	146150	NA	NA	176188	NA	NA	NA	NA	<[CTACCATGTATATAAACATATACATACTATTGTCTTAGTCTTTCTTTATAAATATATATATACATGCTATGTATTATTGTGCATTCATTTATTTCTCCATACGGCTTGTTAAAGCTCGTATTAAATATTATTAATTTTACAAAGCACATAATTTGCATGCTCTTACATATTATATGTCCACTAGCCCTTCATAACCATTATATCCTATGGCCGCTCCATTAGATCACGAGCTTAATCACCATGCCGCGTGAAACCAGCAACCCGCTCGGCAGGGATCCCTCTTCTCGCACCGGGCCCATATCTTGTGGGGGTAGCTAAATAATGATCTTTATAAGACATCTGGTTCTTACTTCAGGACCATTTTAATTTAAAATCGCCCACTCGTTCCCCTTAAATA…
1-109 ,		157163	182188	174174	148164	158166	250250	188188	268272	103111	186198	205217	<[]>
1-110 ,		159163	182194	166174	146164	150162	202250	188188	260272	111119	196194	205217	<[CTACCATGTATATAAACATATACATACTATTGTCTTAGTCTTTCTTTATAAATATATATATACATGCTATGTATTATTGTGCATTCATTTATTTCTCCATACGGCTTGTTAAAGCTCGTATTAAATATTATTAATTTTACAAAGCACATAATTTGCATGCTCTTACATATTATATGTCCACTAGCCCTTCATAACCATTATATCCTATGGCCGCTCCATTAGATCACGAGCTTAATCACCATGCCGCGTGAAACCAGCAACCCGCTCGGCAGGGATCCCTCTTCTCGCACCGGGCCCATATCTTGTGGGGGTAGCTAAATAATGATCTTTATAAGACATCTGGTTCTTACTTCAGGACCATTTTAATTTAAAATCGCCCACTCGTTCCCCTTAAATA…
1-111 ,		159163	182194	166174	158162	158162	202214	188188	260268	111131	174174	NA	<[CTACCATGTATATAAACATATACATACTATTGTCTTAGTCTTTCTTTATAAATATATATATACATGCTATGTATTATTGTGCATTCATTTATTTCTCCATACGGCTTGTTAAAGCTCGTATTAAATATTATTAATTTTACAAAGCACATAATTTGCATGCTCTTACATATTATATGTCCACTAGCCCTTCATAACCATTATATCCTATGGCCGCTCCATTAGATCACGAGCTTAATCACCATGCCGCGTGAAACCAGCAACCCGCTCGGCAGGGATCCCTCTTCTCGCACCGGGCCCATATCTTGTGGGGGTAGCTAAATAATGATCTTTATAAGACATCTGGTTCTTACTTCAGGACCATTTTAATTTAAAATCGCCCACTCGTTCCCCTTAAATA…
1-112 ,		157163	178194	166174	150158	158162	214254	188188	264272	119131	174194	205217	<[CTACCATGTATATAAACATATACATACTATTGTCTTAGTCTTTCTTTATAAATATATATATACATGCTATGTATTATTGTGCATTCATTTATTTCTCCATACGGCTTGTTAAAGCTCGTATTAAATATTATTAATTTTACAAAGCACATAATTTGCATGCTCTTACATATTATATGTCCACTAGCCCTTCATAACCATTATATCCTATGGCCGCTCCATTAGATCACGAGCTTAATCACCATGCCGCGTGAAACCAGCAACCCGCTCGGCAGGGATCCCTCTTCTCGCACCGGGCCCATATCTTGTGGGGGTAGCTAAATAATGATCTTTATAAGACATCTGGTTCTTACTTCAGGACCATTTTAATTTAAAATCGCCCACTCGTTCCCCTTAAATA…
1-113 ,		157159	188194	166166	136150	158166	214254	188200	260272	103111	170186	205219	<[CTACCATGTATATAAACATATACATACTATTGTCTTAGTCTTTCTTTATAAATATATATATACATGCTATGTATTATTGTGCATTCATTTATTTCTCCATACGGCTTGTTAAAGCTCGTATTAAATATTATTAATTTTACAAAGCACATAATTTGCATGCTCTTACATATTATATGTCCACTAGCCCTTCATAACCATTATATCCTATGGCCGCTCCATTAGATCACGAGCTTAATCACCATGCCGCGTGAAACCAGCAACCCGCTCGGCAGGGATCCCTCTTCTCGCACCGGGCCCATATCTTGTGGGGGTAGCTAAATAATGATCTTTATAAGACATCTGGTTCTTACTTCAGGACCATTTTAATTTAAAATCGCCCACTCGTTCCCCTTAAATA…
1-114 ,		157163	182182	166182	146160	158162	250250	NA	272272	NA	NA	219223	<[CTACCATGTATATAAACATATACATACTATTGTCTTAGTCTTTCTTTATAAATATATATATACATGCTATGTATTATTGTGCATTCATTTATTTCTCCATACGGCTTGTTAAAGCTCGTATTAAATATTATTAATTTTACAAAGCACATAATTTGCATGCTCTTACATATTATATGTCCACTAGCCCTTCATAACCATTATATCCTATGGCCGCTCCATTAGATCACGAGCTTAATCACCATGCCGCGTGAAACCAGCAACCCGCTCGGCAGGGATCCCTCTTCTCGCACCGGGCCCATATCTTGTGGGGGTAGCTAAATAATGATCTTTATAAGACATCTGGTTCTTACTTCAGGACCATTTTAATTTAAAATCGCCCACTCGTTCCCCTTAAATA…
1-115 ,		161163	182182	166166	146164	NA	250250	188192	272272	111111	NA	207219	<[]>
1-116 ,		149163	182194	166166	148164	158162	242254	188188	252272	103111	186196	205219	<[]>
1-117 ,		159163	182190	166170	146164	NA	214250	176192	272272	111123	174182	205221	<[]>
1-118 ,		157163	182182	166174	146164	158162	250254	176188	272272	111111	190198	NA	<[]>
1-119 ,		NA	182182	166182	NA	NA	214242	188188	264268	NA	186192	NA	<[CTACCATGTATATAAACATATACATACTATTGTCTTAGTCTTTCTTTATAAATATATATATACATGCTATGTATTATTGTGCATTCATTTATTTCTCCATACGGCTTGTTAAAGCTCGTATTAAATATTATTAATTTTACAAAGCACATAATTTGCATGCTCTTACATATTATATGTCCACTAGCCCTTCATAACCATTATATCCTATGGCCGCTCCATTAGATCACGAGCTTAATCACCATGCCGCGTGAAACCAGCAACCCGCTCGGCAGGGATCCCTCTTCTCGCACCGGGCCCATATCTTGTGGGGGTAGCTAAATAATGATCTTTATAAGACATCTGGTTCTTACTTCAGGACCATTTTAATTTAAAATCGCCCACTCGTTCCCCTTAAATA…
1-120 ,		NA	182192	166174	136150	158158	250250	176190	NA	NA	196200	NA	<[CTACCATGTATATAAACATATACATACTACTGTCTTAGTCTTTCTTTATAAATATATATATACATGCTATGTATTATTGTGCATTCATTTATTTCTCCATACGGCTTGTTAAAGCTCGTATTAAATATTATTAATTTTACAAAGCACATAATTTGCATGCTCTTACATATTATATGTCCACTAGCCCTTCATAACCATTATATCCTATGGCCGCTCCATTAGATCACGAGCTTAATCACCATGCCGCGTGAAACCAGCAACCCGCTCGGCAGGGATCCCTCTTCTCGCACCGGGCCCATACCTTGTGGGGGTAGCTAAATAATGATCTTTATAAGACATCTGGTTCTTACTTCAGGACCATTTTAATTTAAAATCGCCCACTCGTTCCCCTTAAATA…
1-121 ,		NA	182194	166174	150158	158162	218254	188188	268272	111131	194186	203205	<[CTACCATGTATATAAACATATACATACTATTGTCTTAGTCTTTCTTTATAAATATATATATACATGCTATGTATTATTGTGCATTCATTTATTTCTCCATACGGCTTGTTAAAGCTCGTATTAAATATTATTAATTTTACAAAGCACATAATTTGCATGCTCTTACATATTATATGTCCACTAGCCCTTCATAACCATTATATCCTATGGCCGCTCCATTAGATCACGAGCTTAATCACCATGCCGCGTGAAACCAGCAACCCGCTCGGCAGGGATCCCTCTTCTCGCACCGGGCCCATATCTTGTGGGGGTAGCTAAATAATGATCTTTATAAGACATCTGGTTCTTACTTCAGGACCATTTTAATTTAAAATCGCCCACTCGTTCCCCTTAAATA…
1-122 ,		143157	182188	174174	146156	158162	250254	188188	268278	103111	186196	205217	<[CTACCATGTATATAAACATATACATACTATTGTCTTAGTCTTTCTTTATAAATATATATATACATGCTATGTATTATTGTGCATTCATTTATTTCTCCATACGGCTTGTTAAAGCTCGTATTAAATATTATTAATTTTACAAAGCACATAATTTGCATGCTCTTACATATTATATGTCCACTAGCCCTTCATAACCATTATATCCTATGGCCGCTCCATTAGATCACGAGCTTAATCACCATGCCGCGTGAAACCAGCAACCCGCTCGGCAGGGATCCCTCTTCTCGCACCGGGCCCATATCTTGTGGGGGTAGCTAAATAATGATCTTTATAAGACATCTGGTTCTTACTTCAGGACCATTTTAATTTAAAATCGCCCACTCGTTCCCCTTAAATA…
1-123 ,		143157	182194	166174	150162	158158	250250	176188	268278	103111	186196	203217	<[CTACCATGTATATAAACATATACATACTATTGTCTTAGTCTTTCTTTATAAATATATATATACATGCTATGTATTATTGTGCATTCATTTATTTCTCCATACGGCTTGTTAAAGCTCGTATTAAATATTATTAATTTTACAAAGCACATAATTTGCATGCTCTTACATATTATATGTCCACTAGCCCTTCATAACCATTATATCCTATGGCCGCTCCATTAGATCACGAGCTTAATCACCATGCCGCGTGAAACCAGCAACCCGCTCGGCAGGGATCCCTCTTCTCGCACCGGGCCCATATCTTGTGGGGGTAGCTAAATAATGATCTTTATAAGACATCTGGTTCTTACTTCAGGACCATTTTAATTTAAAATCGCCCACTCGTTCCCCTTAAATA…
1-124 ,		149159	182194	166174	150162	158162	242254	188188	260268	103111	186196	205217	<[CTACCATGTATATAAACATATACATACTATTGTCTTAGTCTTTCTTTATAAATATATATATACATGCTATGTATTATTGTGCATTCATTTATTTCTCCATACGGCTTGTTAAAGCTCGTATTAAATATTATTAATTTTACAAAGCACATAATTTGCATGCTCTTACATATTATATGTCCACTAGCCCTTCATAACCATTATATCCTATGGCCGCTCCATTAGATCACGAGCTTAATCACCATGCCGCGTGAAACCAGCAACCCGCTCGGCAGGGATCCCTCTTCTCGCACCGGGCCCATATCTTGTGGGGGTAGCTAAATAATGATCTTTATAAGACATCTGGTTCTTACTTCAGGACCATTTTAATTTAAAATCGCCCACTCGTTCCCCTTAAATA…
1-125 ,		159163	182194	NA	NA	NA	218254	188198	264268	NA	186186	NA	<[]>
1-126 ,		149157	182190	170174	150160	166158	250250	176188	272284	111127	186196	205217	<[CTACCATGTATATAAACATATACATACTACTGTCTTAGTCTTTCTTTATAAATATATATATACATGCTATGTATTATTGTGCATTCATTTATTTCTCCATACGGCTTGTTAAAGCTCGTATTAAATATTATTAATTTTACAAAGCACATAATTTGCATGCTCTTACATATTATATGTCCACTAGCCCTTCATAACCATTATATCCTATGGCCGCTCCATTAGATCACGAGCTTAATCACCATGCCGCGTGAAACCAGCAACCCGCTCGGCAGGGATCCCTCTTCTCGCACCGGGCCCATACCTTGTGGGGGTAGCTAAATAATGATCTTTATAAGACATCTGGTTCTTACTTCAGGACCATTTTAATTTAAAATCGCCCACTCGTTCCCCTTAAATA…
1-127 ,		163163	188174	170174	146156	158166	202218	188188	272272	111111	186198	205217	<[CTACCATGTATATAAACATATACATACTACTGTCTTAGTCTTTCTTTATAAATATATATATACATGCTATGTATTATTGTGCATTCATTTATTTCTCCATACGGCTTGTTAAAGCTCGTATTAAATATTATTAATTTTACAAAGCACATAATTTGCATGCTCTTACATATTATATGTCCACTAGCCCTTCATAACCATTATATCCTATGGCCGCTCCATTAGATCACGAGCTTAATCACCATGCCGCGTGAAACCAGCAACCCGCTCGGCAGGGATCCCTCTTCTCGCACCGGGCCCATATCTTGTGGGGGTAGCTAAATAATGATCTTTATAAGACATCTGGTTCTTACTTCAGGACCATTTTAATTTAAAATCGCCCACTCGTTCCCCTTAAATA…
1-128 ,		163163	188182	166174	148164	162162	205214	188188	272272	111111	186196	NA	<[CTACCATGTATATAAACATATACATACTACTGTCTTAGTCTTTCTTTATAAATATATATATACATGCTATGTATTATTGTGCATTCATTTATTTCTCCATACGGCTTGTTAAAGCTCGTATTAAATATTATTAATTTTACAAAGCACATAATTTGCATGCTCTTACATATTATATGTCCACTAGCCCTTCATAACCATTATATCCTATGGCCGCTCCATTAGATCACGAGCTTAATCACCATGCCGCGTGAAACCAGCAACCCGCTCGGCAGGGATCCCTCTTCTCGCACCGGGCCCATATCTTGTGGGGGTAGCTAAATAATGATCTTTATAAGACATCTGGTTCTTACTTCAGGACCATTTTAATTTAAAATCGCCCACTCGTTCCCCTTAAATA…
1-129 ,		163163	182182	166166	150158	158162	202214	188188	268272	103111	186192	203203	<[CTACCATGTATATAAACATATACATACTACTGTCTTAGTCTTTCTTTATAAATATATATATACATGCTATGTATTATTGTGCATTCATTTATTTCTCCATACGGCTTGTTAAAGCTCGTATTAAATATTATTAATTTTACAAAGCACATAATTTGCATGCTCTTACATATTATATGTCCACTAGCCCTTCATAACCATTATATCCTATGGCCGCTCCATTAGATCACGAGCTTAATCACCATGCCGCGTGAAACCAGCAACCCGCTCGGCAGGGATCCCTCTTCTCGCACCGGGCCCATATCTTGTGGGGGTAGCTAAATAATGATCTTTATAAGACATCTGGTTCTTACTTCAGGACCATTTTAATTTAAAATCGCCCACTCGTTCCCCTTAAATA…
1-130 ,		159163	192192	166182	146160	158158	250250	176176	272272	103111	186198	203223	<[CTACCATGTATATAAACATATACATACTATTGTCTTAGTCTTTCTTTATAAATATATATATACATGCTATGTATTATTGTGCATTCATTTATTTCTCCATACGGCTTGTTAAAGCTCGTATTAAATATTATTAATTTTACAAAGCACATAATTTGCATGCTCTTACATATTATATGTCCACTAGCCCTTCATAACCATTATATCCTATGGCCGCTCCATTAGATCACGAGCTTAATCACCATGCCGCGTGAAACCAGCAACCCGCTCGGCAGGGATCCCTCTTCTCGCACCGGGCCCATATCTTGTGGGGGTAGCTAAATAATGATCTTTATAAGACATCTGGTTCTTACTTCAGGACCATTTTAATTTAAAATCGCCCACTCGTTCCCCTTAAATA…
1-131 ,		157163	188192	166182	162164	NA	254254	176176	272272	111119	188192	221225	<[]>
1-132 ,		159163	182188	174182	150164	NA	214254	192194	256268	111127	196196	205219	<[]>
1-133 ,		163163	182192	166166	162164	NA	254254	176192	264272	111123	NA	205219	<[]>
1-134 ,		149163	182192	174174	150156	158162	250254	188188	272272	111111	188196	NA	<[]>
1-135 ,		149159	178192	166184	146160	158158	250254	180188	272272	111123	190190	203221	<[]>
POP-SH
1-059 ,		157163	182188	170182	162160	NA	NA	174188	NA	NA	NA	NA	<[CTACCATGTATATAAACATATACATACTATTGTCTTAGTCTTTCTTTATAAATATATATATACATGCTATGTATTATTGTGCATTCATTTATTTCTCCATACGGCTTGTTAAAGCTCGTATTAAATATTATTAATTTTACAAAGCACATAATTTGCATGCTCTTACATATTATATGTCCACTAGCCCTTCATAACCATTATATCCTATGGCCGCTCCATTAGATCACGAGCTTAATCACCATGCCGCGTGAAACCAGCAACCCGCTCGGCAGGGATCCCTCTTCTCGCACCGGGCCCATGTCTTGTGGGGGTAGCTAAATAATGATCTTTATAAGACATCTGGTTCTTACTTCAGGACCATTTTAATTTAAAATCGCCCACTCGTTCCCCTTAAATA…
1-060 ,		157163	182194	166182	156158	158166	254254	188194	272272	NA	NA	NA	<[CTACCATGTATATAAACATATACATACTATTGTCTTAGTCTTTCTTTATAAATATATATATACATGCTATGTATTATTGTGCATTCATTTATTTCTCCATACGGCTTGTTAAAGCTCGTATTAAATATTATTAATTTTACAAAGCACATAATTTGCATGCTCTTACATATTATATGTCCACTAGCCCTTCATAACCATTATATCCTATGGCCGCTCCATTAGATCACGAGCTTAATCACCATGCCGCGTGAAACCAGCAACCCGCTCGGCAGGGATCCCTCTTCTCGCACCGGGCCCATATCTTGTGGGGGTAGCTAAATAATGATCTTTATAAGACATCTGGTTCTTACTTCAGGACCATTTTAATTTAAAATCGCCCACTCGTTCCCCTTAAATA…
1-061 ,		157157	182194	166182	146160	162162	250258	174200	272272	119123	174196	203209	<[CTACCATGTATATAAACATATACATACTATTGTCTTAGTCTTTCTTTATAAATATATATATACATGCTATGTATTATTGTGCATTCATTTATTTCTCCATACGGCTTGTTAAAGCTCGTATTAAATATTATTAATTTTACAAAGCACATAATTTGCATGCTCTTACATATTATATGTCCACTAGCCCTTCATAACCATTATATCCTATGGCCGCTCCATTAGATCACGAGCTTAATCACCATGCCGCGTGAAACCAGCAACCCGCTCGGCAGGGATCCCTCTTCTCGCACCGGGCCCATATCTTGTGGGGGTAGCTAAATAATGATCTTTATAAGACATCTGGTTCTTACTTCAGGACCATTTTAATTTAAAATCGCCCACTCGTTCCCCTTAAATA…
